# Supplementary material for: Dynamic TF-lncRNA Regulatory Networks Revealed Prognostic Signatures in the Development of Ovarian Cancer
Source: Front Bioeng Biotechnol. 2020 May 13;8:460. doi: 10.3389/fbioe.2020.00460 (PMC7237576; doi:10.3389/fbioe.2020.00460)
Supplement: Supplementary file 1 [file Table_1.XLSX]

## Sheet: Sheet1
Table S1. TF-lncRNA interactions in stage II of OC.
TFs	LncRNAs	FDR	Pearson correlation coefficients
ENSG00000102974	ENSG00000254136	0.0207775	0.56391
ENSG00000102974	ENSG00000228718	0.0406629	0.478254
ENSG00000102974	ENSG00000241679	0.00390396	0.696866
ENSG00000102974	ENSG00000231977	0.0191622	0.57153
ENSG00000102974	ENSG00000237092	0.0183487	0.576056
ENSG00000102974	ENSG00000227938	0.049561	0.445377
ENSG00000102974	ENSG00000250260	0.0447031	0.463398
ENSG00000102974	ENSG00000258694	0.013728	0.607396
ENSG00000102974	ENSG00000255475	0.0449686	0.46236
ENSG00000102974	ENSG00000260739	0.0183487	0.576056
ENSG00000102974	ENSG00000214145	0.0227056	0.554737
ENSG00000102974	ENSG00000228750	0.0415735	0.474665
ENSG00000102974	ENSG00000229557	0.0184055	0.575479
ENSG00000102974	ENSG00000257826	0.0485994	0.449863
ENSG00000102974	ENSG00000248505	0.0451135	0.461465
ENSG00000102974	ENSG00000235295	0.0180196	0.579336
ENSG00000102974	ENSG00000229084	0.028771	0.525175
ENSG00000102974	ENSG00000260977	0.0442308	0.465245
ENSG00000102974	ENSG00000229102	0.0485994	0.449863
ENSG00000102974	ENSG00000249722	0.0183487	0.576056
ENSG00000102974	ENSG00000261703	0.0485994	0.449863
ENSG00000102974	ENSG00000233757	0.00381708	0.699036
ENSG00000102974	ENSG00000227542	0.0185035	0.57488
ENSG00000102974	ENSG00000249725	0.021544	0.560173
ENSG00000102974	ENSG00000257654	0.0485994	0.449863
ENSG00000102974	ENSG00000235126	0.0445211	0.463992
ENSG00000102974	ENSG00000261030	0.04021	0.479693
ENSG00000102974	ENSG00000245571	0.0474419	0.454226
ENSG00000102974	ENSG00000229323	0.0091978	0.640952
ENSG00000102974	ENSG00000243296	0.0485994	0.449863
ENSG00000102974	ENSG00000228616	0.041796	0.47349
ENSG00000102974	ENSG00000233029	0.0355917	0.495296
ENSG00000102974	ENSG00000255660	0.0183487	0.576056
ENSG00000102974	ENSG00000215241	0.0271755	0.532455
ENSG00000102974	ENSG00000254366	0.0183487	0.576056
ENSG00000102974	ENSG00000261709	0.0415477	0.4748
ENSG00000102974	ENSG00000235741	0.0346853	0.50164
ENSG00000102974	ENSG00000259705	0.0393444	0.482836
ENSG00000102974	ENSG00000236471	0.0317617	0.513547
ENSG00000102974	ENSG00000237346	0.0485994	0.449863
ENSG00000102974	ENSG00000259920	0.0271373	0.532668
ENSG00000102974	ENSG00000234571	0.0166351	0.589048
ENSG00000102974	ENSG00000214650	0.0496297	0.445166
ENSG00000102974	ENSG00000257742	0.0358322	0.494293
ENSG00000102974	ENSG00000244128	0.00345055	0.704466
ENSG00000102974	ENSG00000224914	0.0212277	0.561322
ENSG00000102974	ENSG00000228980	0.0485994	0.449863
ENSG00000102974	ENSG00000230733	0.0490482	0.447238
ENSG00000102974	ENSG00000233656	0.0183487	0.576056
ENSG00000102974	ENSG00000259944	0.0485994	0.449863
ENSG00000102974	ENSG00000226581	0.0355494	0.496236
ENSG00000102974	ENSG00000230392	0.0484383	0.45096
ENSG00000102974	ENSG00000259182	0.00641309	0.665571
ENSG00000102974	ENSG00000258813	0.0100593	0.634503
ENSG00000102974	ENSG00000245719	0.0217894	0.558768
ENSG00000102974	ENSG00000231083	0.0407819	0.477763
ENSG00000102974	ENSG00000261129	0.0183487	0.576056
ENSG00000102974	ENSG00000256742	0.0299607	0.520108
ENSG00000102974	ENSG00000236922	0.0197146	0.568553
ENSG00000102974	ENSG00000260874	0.014979	0.599666
ENSG00000106462	ENSG00000250635	0.0256297	0.539429
ENSG00000102974	ENSG00000258903	0.0140874	0.605319
ENSG00000102974	ENSG00000260396	0.0279759	0.528837
ENSG00000102974	ENSG00000224239	0.0171363	0.585453
ENSG00000102974	ENSG00000253898	0.0169855	0.586428
ENSG00000102974	ENSG00000235499	0.0109475	0.626619
ENSG00000102974	ENSG00000255989	0.0107125	0.629205
ENSG00000102974	ENSG00000256258	0.0183487	0.576056
ENSG00000102974	ENSG00000256155	0.0430163	0.469578
ENSG00000106462	ENSG00000251604	0.0319332	0.512585
ENSG00000106462	ENSG00000246095	0.0449739	0.462284
ENSG00000106462	ENSG00000261117	0.0488852	0.448675
ENSG00000106462	ENSG00000234215	0.0497774	0.444628
ENSG00000153922	ENSG00000251562	0.0190406	0.572197
ENSG00000153922	ENSG00000233060	0.0400598	0.480397
ENSG00000153922	ENSG00000212694	0.0116798	0.620471
ENSG00000153922	ENSG00000259635	0.00627573	0.666812
ENSG00000153922	ENSG00000227946	0.0292124	0.522989
ENSG00000153922	ENSG00000239815	0.0103709	0.63203
ENSG00000153922	ENSG00000233864	0.00696819	0.6603
ENSG00000153922	ENSG00000260657	0.00792615	0.651901
ENSG00000153922	ENSG00000245532	0.034066	0.503931
ENSG00000153922	ENSG00000261519	0.0486324	0.449711
ENSG00000153922	ENSG00000226891	0.0270231	0.533159
ENSG00000153922	ENSG00000245556	0.0305306	0.517862
ENSG00000153922	ENSG00000235215	0.00860784	0.646121
ENSG00000153922	ENSG00000261220	0.0404717	0.478807
ENSG00000153922	ENSG00000248127	0.043778	0.466673
ENSG00000153922	ENSG00000249599	0.035592	0.495245
ENSG00000102974	ENSG00000255146	0.00963659	0.637186
ENSG00000102974	ENSG00000231689	0.0223742	0.556435
ENSG00000102974	ENSG00000234378	0.0286353	0.52568
ENSG00000102974	ENSG00000258402	0.0217151	0.559405
ENSG00000102974	ENSG00000238097	0.000982177	0.763221
ENSG00000102974	ENSG00000253872	0.0230864	0.552797
ENSG00000102974	ENSG00000256299	0.038852	0.484229
ENSG00000102974	ENSG00000258853	0.0183487	0.576056
ENSG00000102974	ENSG00000249073	0.0331825	0.506895
ENSG00000102974	ENSG00000250821	0.0281151	0.527962
ENSG00000102974	ENSG00000259203	0.0266082	0.534984
ENSG00000102974	ENSG00000238242	0.0183487	0.576056
ENSG00000102974	ENSG00000233852	0.0485994	0.449863
ENSG00000102974	ENSG00000203688	0.0411878	0.476335
ENSG00000102974	ENSG00000253205	0.0183487	0.576056
ENSG00000102974	ENSG00000232548	0.0183487	0.576056
ENSG00000102974	ENSG00000228952	0.0461861	0.457748
ENSG00000102974	ENSG00000261622	0.0183487	0.576056
ENSG00000102974	ENSG00000251015	0.0159821	0.592519
ENSG00000102974	ENSG00000223634	0.0114795	0.622299
ENSG00000102974	ENSG00000236106	0.0341897	0.503404
ENSG00000106462	ENSG00000226172	0.0240397	0.547316
ENSG00000106462	ENSG00000259542	0.0120635	0.617274
ENSG00000106462	ENSG00000259721	0.0468308	0.456075
ENSG00000106462	ENSG00000228421	0.0264596	0.535608
ENSG00000106462	ENSG00000189149	0.018135	0.578664
ENSG00000106462	ENSG00000256717	0.0240397	0.547316
ENSG00000073614	ENSG00000260274	0.0479323	0.452633
ENSG00000073614	ENSG00000225506	0.0443161	0.464568
ENSG00000117222	ENSG00000248079	0.0474151	0.454337
ENSG00000117222	ENSG00000236947	0.0400598	0.480411
ENSG00000117222	ENSG00000229102	0.0261449	0.537225
ENSG00000117222	ENSG00000198468	0.0259617	0.538001
ENSG00000117222	ENSG00000229656	0.00682516	0.661514
ENSG00000117222	ENSG00000257258	0.00737192	0.656623
ENSG00000117222	ENSG00000258272	0.017169	0.584931
ENSG00000117222	ENSG00000234807	0.0231275	0.55258
ENSG00000117222	ENSG00000235295	0.0413805	0.475423
ENSG00000117222	ENSG00000260448	0.0445193	0.464035
ENSG00000117222	ENSG00000253308	0.0261449	0.537225
ENSG00000117222	ENSG00000248455	0.017169	0.584931
ENSG00000102974	ENSG00000260539	0.000108814	0.834668
ENSG00000102974	ENSG00000228271	0.0484383	0.451063
ENSG00000102974	ENSG00000203801	0.0343784	0.502888
ENSG00000102974	ENSG00000243083	0.043355	0.468093
ENSG00000102974	ENSG00000258717	0.0328748	0.508022
ENSG00000102974	ENSG00000258636	0.0156202	0.596021
ENSG00000102974	ENSG00000258399	0.0165907	0.589449
ENSG00000102974	ENSG00000232746	0.0355799	0.495356
ENSG00000102974	ENSG00000198468	0.0236985	0.550039
ENSG00000102974	ENSG00000214548	0.0203563	0.565805
ENSG00000102974	ENSG00000259158	0.00571782	0.672684
ENSG00000153922	ENSG00000237899	0.00880276	0.64423
ENSG00000153922	ENSG00000261526	0.00731777	0.65724
ENSG00000153922	ENSG00000261423	0.00376193	0.699964
ENSG00000153922	ENSG00000261455	0.0167421	0.588036
ENSG00000153922	ENSG00000259673	0.00460137	0.687388
ENSG00000153922	ENSG00000257433	0.0442463	0.465053
ENSG00000153922	ENSG00000223946	0.0209424	0.563109
ENSG00000153922	ENSG00000231485	0.0117409	0.620106
ENSG00000153922	ENSG00000261474	0.0254403	0.540198
ENSG00000153922	ENSG00000250635	0.00302075	0.711211
ENSG00000153922	ENSG00000228634	0.000326044	0.803702
ENSG00000153922	ENSG00000257543	0.0292002	0.523148
ENSG00000153922	ENSG00000255856	0.00634735	0.666169
ENSG00000102974	ENSG00000228697	0.00636339	0.665985
ENSG00000102974	ENSG00000233396	0.0116196	0.620956
ENSG00000102974	ENSG00000260777	0.0264652	0.535431
ENSG00000102974	ENSG00000261128	0.0120635	0.617358
ENSG00000116478	ENSG00000225173	8.03864e-05	0.841162
ENSG00000116478	ENSG00000228265	0.0496289	0.445198
ENSG00000116478	ENSG00000233137	0.0313658	0.514904
ENSG00000116478	ENSG00000255191	0.0322953	0.510667
ENSG00000116478	ENSG00000198468	0.0499546	0.443986
ENSG00000116478	ENSG00000237943	0.0273213	0.531719
ENSG00000116478	ENSG00000226281	0.00255342	0.720783
ENSG00000196591	ENSG00000198468	0.0476149	0.453761
ENSG00000172943	ENSG00000260101	0.0195108	0.569606
ENSG00000172943	ENSG00000198468	0.0480929	0.452255
ENSG00000172943	ENSG00000256050	0.0351346	0.499165
ENSG00000172943	ENSG00000248473	0.0118358	0.61923
ENSG00000172943	ENSG00000234722	0.000105006	0.83553
ENSG00000172943	ENSG00000251015	0.0124433	0.614684
ENSG00000172943	ENSG00000236947	0.0109497	0.626539
ENSG00000172943	ENSG00000229102	0.000225566	0.815208
ENSG00000172943	ENSG00000261334	0.0226968	0.554822
ENSG00000172943	ENSG00000223401	0.0492729	0.44646
ENSG00000172943	ENSG00000261390	0.0306315	0.517473
ENSG00000172943	ENSG00000132204	0.00138671	0.749154
ENSG00000172943	ENSG00000228980	0.000225566	0.815208
ENSG00000172943	ENSG00000253339	0.000178278	0.82247
ENSG00000172943	ENSG00000237104	0.0383144	0.486163
ENSG00000172943	ENSG00000226476	0.0114467	0.622813
ENSG00000172943	ENSG00000227748	0.0261449	0.537199
ENSG00000172943	ENSG00000235295	0.0159446	0.592812
ENSG00000117222	ENSG00000234492	0.0193202	0.57068
ENSG00000117222	ENSG00000248714	0.0396745	0.481597
ENSG00000164105	ENSG00000261194	0.0286873	0.525475
ENSG00000102974	ENSG00000226798	0.0432675	0.468414
ENSG00000102974	ENSG00000228876	0.0493819	0.446056
ENSG00000106462	ENSG00000259831	0.0116248	0.620872
ENSG00000102974	ENSG00000254119	0.0485994	0.449863
ENSG00000162772	ENSG00000243885	0.0379274	0.487167
ENSG00000162772	ENSG00000258272	0.0352052	0.498338
ENSG00000162772	ENSG00000234807	0.0188848	0.572945
ENSG00000069399	ENSG00000251127	0.0345612	0.502238
ENSG00000069399	ENSG00000253522	0.0166814	0.588505
ENSG00000069399	ENSG00000260792	0.0299607	0.520068
ENSG00000118260	ENSG00000260032	0.0135974	0.608023
ENSG00000118260	ENSG00000233721	0.0438337	0.466366
ENSG00000120690	ENSG00000250237	0.0192554	0.571064
ENSG00000120690	ENSG00000259083	0.0266103	0.534937
ENSG00000120690	ENSG00000249951	0.0105294	0.630977
ENSG00000120690	ENSG00000248714	0.0394819	0.482358
ENSG00000120690	ENSG00000254653	0.0236985	0.550044
ENSG00000120690	ENSG00000255839	0.03589	0.494136
ENSG00000120690	ENSG00000242659	0.0376985	0.488011
ENSG00000134954	ENSG00000245532	0.0102748	0.633046
ENSG00000134954	ENSG00000251127	0.049235	0.446618
ENSG00000134954	ENSG00000251665	0.0461817	0.457847
ENSG00000134954	ENSG00000243885	0.0363876	0.492517
ENSG00000075426	ENSG00000231704	0.00742349	0.656073
ENSG00000075426	ENSG00000227925	0.0384848	0.485562
ENSG00000075426	ENSG00000255008	0.0160349	0.592281
ENSG00000075426	ENSG00000245532	0.0401802	0.479888
ENSG00000075426	ENSG00000234007	0.0176296	0.582224
ENSG00000075426	ENSG00000235415	0.0176296	0.582224
ENSG00000075426	ENSG00000250158	0.0176296	0.582224
ENSG00000075426	ENSG00000256540	0.0251021	0.542066
ENSG00000075426	ENSG00000253720	0.0105394	0.630732
ENSG00000075426	ENSG00000228906	0.0144339	0.603264
ENSG00000129514	ENSG00000234147	3.68627e-07	0.923296
ENSG00000129514	ENSG00000226825	0	0.997018
ENSG00000129514	ENSG00000248473	0.0236985	0.550001
ENSG00000129514	ENSG00000258819	0.0266578	0.534776
ENSG00000129514	ENSG00000237658	5.38802e-06	0.891011
ENSG00000154727	ENSG00000247363	0.0323826	0.510055
ENSG00000154727	ENSG00000229656	0.0223304	0.556787
ENSG00000154727	ENSG00000233137	0.0459536	0.458865
ENSG00000154727	ENSG00000225434	0.0370805	0.490254
ENSG00000154727	ENSG00000234807	0.0254403	0.540346
ENSG00000154727	ENSG00000260604	0.040693	0.478105
ENSG00000154727	ENSG00000255317	0.0471206	0.455114
ENSG00000154727	ENSG00000248079	0.0346853	0.501745
ENSG00000154727	ENSG00000249199	0.0293263	0.52264
ENSG00000113580	ENSG00000234076	0.027502	0.530741
ENSG00000113580	ENSG00000254991	0.0210572	0.562238
ENSG00000113580	ENSG00000254281	0.0289713	0.52384
ENSG00000113580	ENSG00000228261	0.0383403	0.486016
ENSG00000113580	ENSG00000189419	0.0156202	0.596047
ENSG00000113580	ENSG00000260328	0.012811	0.612515
ENSG00000113580	ENSG00000260052	0.00460823	0.687247
ENSG00000113580	ENSG00000243885	0.0284124	0.526783
ENSG00000113580	ENSG00000243629	0.0481689	0.451996
ENSG00000113580	ENSG00000225680	0.0156641	0.595291
ENSG00000113580	ENSG00000230506	0.0355494	0.495688
ENSG00000113580	ENSG00000233096	0.0209646	0.562878
ENSG00000113580	ENSG00000235049	0.0354625	0.496836
ENSG00000113580	ENSG00000256955	0.00332924	0.707144
ENSG00000113580	ENSG00000230710	0.0476726	0.453596
ENSG00000113580	ENSG00000233645	0.00771497	0.653563
ENSG00000113580	ENSG00000257940	0.00955853	0.638435
ENSG00000113580	ENSG00000247011	0.0218199	0.558601
ENSG00000113580	ENSG00000236069	0.0059534	0.669618
ENSG00000113580	ENSG00000226684	0.00771497	0.653563
ENSG00000113580	ENSG00000251665	0.0154235	0.597126
ENSG00000113580	ENSG00000258001	0.0229891	0.55346
ENSG00000113580	ENSG00000245768	0.0438583	0.466262
ENSG00000113580	ENSG00000259942	0.0203083	0.566043
ENSG00000113580	ENSG00000260369	0.0473692	0.454482
ENSG00000113580	ENSG00000177640	0.0416797	0.474211
ENSG00000113580	ENSG00000261013	0.00771497	0.653563
ENSG00000113580	ENSG00000235358	0.0364573	0.49228
ENSG00000084093	ENSG00000255571	0.000386173	0.797175
ENSG00000084093	ENSG00000260274	0.00651161	0.664682
ENSG00000084093	ENSG00000225470	0.0325452	0.509241
ENSG00000084093	ENSG00000249094	0.000651437	0.77782
ENSG00000084093	ENSG00000242553	0.0165137	0.589852
ENSG00000084093	ENSG00000261202	0.0455621	0.45983
ENSG00000084093	ENSG00000260136	0.038492	0.485434
ENSG00000084093	ENSG00000253217	0.000433443	0.792379
ENSG00000084093	ENSG00000254223	5.68484e-05	0.848824
ENSG00000084093	ENSG00000253720	0.0461027	0.458232
ENSG00000181222	ENSG00000256001	0.00560655	0.674121
ENSG00000181222	ENSG00000247373	0.0442393	0.465164
ENSG00000181222	ENSG00000248473	0.0346519	0.501934
ENSG00000181222	ENSG00000260473	0.0279759	0.52888
ENSG00000181222	ENSG00000257543	0.0485994	0.450327
ENSG00000181222	ENSG00000214851	0.0240126	0.547674
ENSG00000181222	ENSG00000178412	0.015788	0.594425
ENSG00000181222	ENSG00000226756	0.0108336	0.627636
ENSG00000181222	ENSG00000255606	0.0230327	0.553046
ENSG00000181222	ENSG00000223979	0.0461669	0.457978
ENSG00000181222	ENSG00000230288	0.0185067	0.574775
ENSG00000181222	ENSG00000260122	0.0145698	0.602624
ENSG00000181222	ENSG00000259687	0.0159374	0.592953
ENSG00000181222	ENSG00000258602	0.0306438	0.517346
ENSG00000181222	ENSG00000228222	0.0138284	0.606728
ENSG00000181222	ENSG00000234698	0.0188848	0.572993
ENSG00000181222	ENSG00000237595	0.0069437	0.660672
ENSG00000181222	ENSG00000249483	0.0237447	0.549296
ENSG00000181222	ENSG00000254143	0.0182349	0.577795
ENSG00000181222	ENSG00000259473	0.000415705	0.793808
ENSG00000181222	ENSG00000258534	0.0443161	0.464716
ENSG00000181222	ENSG00000259887	0.00674783	0.662093
ENSG00000181222	ENSG00000258914	0.040882	0.477416
ENSG00000181222	ENSG00000244952	0.0489664	0.44801
ENSG00000181222	ENSG00000215394	0.0497906	0.444552
ENSG00000169375	ENSG00000255856	0.00122664	0.753389
ENSG00000169375	ENSG00000224173	0.0184055	0.57576
ENSG00000169375	ENSG00000260657	1.99115e-07	0.929654
ENSG00000169375	ENSG00000234292	0.00038244	0.797545
ENSG00000169375	ENSG00000237063	0.000144467	0.827361
ENSG00000169375	ENSG00000251562	0.0409228	0.477208
ENSG00000169375	ENSG00000261423	2.26704e-07	0.927956
ENSG00000169375	ENSG00000233060	0.000201704	0.819031
ENSG00000169375	ENSG00000253227	0.0110736	0.625662
ENSG00000169375	ENSG00000239815	1.37157e-05	0.875429
ENSG00000169375	ENSG00000257543	0.0259617	0.538053
ENSG00000169375	ENSG00000245750	0.000424343	0.793041
ENSG00000169375	ENSG00000259215	1.11437e-06	0.911588
ENSG00000169375	ENSG00000212694	2.76733e-05	0.863513
ENSG00000169375	ENSG00000257808	0.0225491	0.555582
ENSG00000177045	ENSG00000232098	0.0254836	0.539921
ENSG00000177045	ENSG00000234608	0.0430351	0.469477
ENSG00000177045	ENSG00000259083	0.0447834	0.463056
ENSG00000177045	ENSG00000261070	0.0352054	0.498094
ENSG00000177045	ENSG00000257543	0.0153876	0.597371
ENSG00000177045	ENSG00000242659	0.0416993	0.474113
ENSG00000177045	ENSG00000245719	0.013429	0.608918
ENSG00000177045	ENSG00000234362	0.0498151	0.444357
ENSG00000177045	ENSG00000235499	0.0131014	0.611039
ENSG00000177045	ENSG00000255989	0.0114264	0.622964
ENSG00000147133	ENSG00000245532	0.0048703	0.68387
ENSG00000147133	ENSG00000247011	0.034066	0.503978
ENSG00000147133	ENSG00000213373	0.0478886	0.452993
ENSG00000147133	ENSG00000260101	0.0485994	0.45036
ENSG00000147133	ENSG00000230310	0.0377265	0.487919
ENSG00000147133	ENSG00000259215	0.0257346	0.539047
ENSG00000147133	ENSG00000257543	0.0454908	0.460216
ENSG00000147133	ENSG00000247373	0.0241161	0.546847
ENSG00000147133	ENSG00000232104	0.029512	0.522003
ENSG00000147133	ENSG00000237899	0.0488852	0.448734
ENSG00000147133	ENSG00000254028	0.0105853	0.63031
ENSG00000147133	ENSG00000230590	0.0112811	0.623975
ENSG00000147133	ENSG00000258001	0.0489336	0.448343
ENSG00000147133	ENSG00000261320	0.0237478	0.549074
ENSG00000147133	ENSG00000229484	0.0386474	0.484984
ENSG00000147133	ENSG00000255318	0.0330004	0.507513
ENSG00000147133	ENSG00000251562	0.0267772	0.534393
ENSG00000140262	ENSG00000260460	0.0284124	0.526789
ENSG00000140262	ENSG00000259359	0.0421327	0.47241
ENSG00000140262	ENSG00000254295	0.0320174	0.512294
ENSG00000140262	ENSG00000233396	0.0305605	0.51768
ENSG00000140262	ENSG00000254290	0.0278807	0.529364
ENSG00000140262	ENSG00000245719	0.0491376	0.446972
ENSG00000140262	ENSG00000258813	0.0338362	0.504837
ENSG00000140262	ENSG00000234608	0.0240397	0.547324
ENSG00000140262	ENSG00000229214	0.0372969	0.489579
ENSG00000140262	ENSG00000231083	0.0106906	0.629498
ENSG00000140262	ENSG00000242639	0.0430356	0.469377
ENSG00000140262	ENSG00000259920	0.0197963	0.568114
ENSG00000140262	ENSG00000260612	0.033729	0.505218
ENSG00000140262	ENSG00000227542	0.0230864	0.552782
ENSG00000140262	ENSG00000236714	0.018045	0.579204
ENSG00000140262	ENSG00000250271	0.0396022	0.482017
ENSG00000140262	ENSG00000233757	0.000363828	0.799695
ENSG00000140262	ENSG00000233656	0.0225063	0.555883
ENSG00000140262	ENSG00000257883	0.0388232	0.484346
ENSG00000226501	ENSG00000249125	0.00847152	0.647079
ENSG00000226501	ENSG00000229140	0.0207069	0.564244
ENSG00000226501	ENSG00000255565	0.0162597	0.590963
ENSG00000226501	ENSG00000259672	0.0180148	0.579402
ENSG00000226501	ENSG00000240562	0.00958159	0.637922
ENSG00000226501	ENSG00000260019	0.0414166	0.475186
ENSG00000226501	ENSG00000260151	0.0330004	0.507483
ENSG00000226501	ENSG00000255433	0.0120635	0.617237
ENSG00000226501	ENSG00000234919	0.0166724	0.588694
ENSG00000226501	ENSG00000253302	0.0461027	0.458402
ENSG00000226501	ENSG00000257890	0.0427997	0.47035
ENSG00000226501	ENSG00000253505	0.0318045	0.513142
ENSG00000100811	ENSG00000237520	0.0430351	0.469488
ENSG00000100811	ENSG00000225173	0.00045038	0.79128
ENSG00000100811	ENSG00000261348	0.00252733	0.721389
ENSG00000100811	ENSG00000237857	0.049235	0.446588
ENSG00000100811	ENSG00000203279	0.0252916	0.541039
ENSG00000100811	ENSG00000230590	0.0306438	0.517372
ENSG00000100811	ENSG00000233137	0.040882	0.477445
ENSG00000177485	ENSG00000237520	0.0184055	0.575662
ENSG00000177485	ENSG00000261348	0.0102748	0.632993
ENSG00000177485	ENSG00000259727	0.0262259	0.536784
ENSG00000177485	ENSG00000248636	0.0351923	0.498875
ENSG00000177485	ENSG00000253270	0.0413176	0.475679
ENSG00000177485	ENSG00000255774	0.0102748	0.632993
ENSG00000177485	ENSG00000225173	0.000326044	0.803828
ENSG00000177485	ENSG00000225470	0.00871385	0.645138
ENSG00000091831	ENSG00000224910	0.0339104	0.504565
ENSG00000091831	ENSG00000253111	0.0207775	0.563962
ENSG00000091831	ENSG00000259717	0.0237447	0.549668
ENSG00000091831	ENSG00000223859	0.0465222	0.456724
ENSG00000091831	ENSG00000253825	0.0478928	0.452734
ENSG00000091831	ENSG00000203585	0.0168225	0.587501
ENSG00000091831	ENSG00000258272	0.0478928	0.452734
ENSG00000091831	ENSG00000258413	0.0456534	0.459632
ENSG00000113580	ENSG00000253343	0.0406126	0.478432
ENSG00000113580	ENSG00000228719	0.0410468	0.47681
ENSG00000113580	ENSG00000232104	0.0443161	0.464699
ENSG00000181222	ENSG00000251611	0.0274925	0.530846
ENSG00000181222	ENSG00000233515	0.0444729	0.464179
ENSG00000181222	ENSG00000257771	0.0294626	0.522238
ENSG00000181222	ENSG00000231107	0.041796	0.473652
ENSG00000181222	ENSG00000184274	0.0439121	0.466064
ENSG00000181222	ENSG00000253968	0.0346921	0.501478
ENSG00000181222	ENSG00000254438	0.0487703	0.449313
ENSG00000181222	ENSG00000248783	0.0182936	0.577309
ENSG00000181222	ENSG00000258743	0.010795	0.627877
ENSG00000115966	ENSG00000238171	0.0401335	0.480013
ENSG00000115966	ENSG00000259083	0.0158452	0.593538
ENSG00000115966	ENSG00000197813	0.00803788	0.651045
ENSG00000115966	ENSG00000180279	0.0489336	0.448284
ENSG00000115966	ENSG00000227938	0.0274264	0.531245
ENSG00000115966	ENSG00000258280	0.0270231	0.533198
ENSG00000115966	ENSG00000232557	0.0270231	0.533198
ENSG00000115966	ENSG00000236452	0.0348826	0.500888
ENSG00000115966	ENSG00000233137	0.00915014	0.641534
ENSG00000115966	ENSG00000229102	0.0270231	0.533198
ENSG00000115966	ENSG00000256814	0.0270231	0.533198
ENSG00000156127	ENSG00000234506	0.0159374	0.592979
ENSG00000156127	ENSG00000259451	0.0262259	0.536817
ENSG00000156127	ENSG00000256128	0.0186647	0.574081
ENSG00000156127	ENSG00000254293	0.00398202	0.695529
ENSG00000156127	ENSG00000226032	0.000219414	0.816269
ENSG00000156127	ENSG00000251301	0.00136969	0.749647
ENSG00000156127	ENSG00000254235	0.00222584	0.72799
ENSG00000156127	ENSG00000228176	0.0043722	0.690749
ENSG00000156127	ENSG00000235576	6.51976e-05	0.845699
ENSG00000156127	ENSG00000237797	0.0435102	0.467565
ENSG00000156127	ENSG00000257345	0.0452902	0.460782
ENSG00000156127	ENSG00000240562	0.000216083	0.816909
ENSG00000156127	ENSG00000258733	0.0168225	0.587537
ENSG00000156127	ENSG00000230709	0.0379274	0.487207
ENSG00000156127	ENSG00000258630	0.0487953	0.449084
ENSG00000156127	ENSG00000239941	0.00523492	0.679028
ENSG00000156127	ENSG00000251538	0.0217894	0.558758
ENSG00000156127	ENSG00000261763	0.000423203	0.793233
ENSG00000156127	ENSG00000249184	0.000216083	0.816909
ENSG00000156127	ENSG00000249125	0.000370589	0.798998
ENSG00000156127	ENSG00000260019	0.0177392	0.581474
ENSG00000156127	ENSG00000226004	0.000335222	0.80275
ENSG00000156127	ENSG00000253214	0.00172544	0.739854
ENSG00000156127	ENSG00000258404	0.0327444	0.508611
ENSG00000119866	ENSG00000260482	0.0492092	0.446772
ENSG00000119866	ENSG00000225680	0.0158264	0.593784
ENSG00000119866	ENSG00000233396	0.0264652	0.535465
ENSG00000119866	ENSG00000225613	0.0246831	0.544388
ENSG00000119866	ENSG00000233096	0.0101505	0.63393
ENSG00000119866	ENSG00000249664	0.00987767	0.635771
ENSG00000119866	ENSG00000241679	0.00157131	0.743675
ENSG00000119866	ENSG00000255606	0.0412962	0.475811
ENSG00000119866	ENSG00000230628	0.0447739	0.463203
ENSG00000119866	ENSG00000261839	0.00698001	0.660081
ENSG00000119866	ENSG00000256155	0.000583576	0.782925
ENSG00000119866	ENSG00000260460	0.015923	0.593156
ENSG00000119866	ENSG00000257345	0.0319372	0.512537
ENSG00000119866	ENSG00000260539	0.0443211	0.464524
ENSG00000119866	ENSG00000237949	0.0263089	0.536447
ENSG00000119866	ENSG00000242078	0.00146487	0.746686
ENSG00000119866	ENSG00000253844	0.00915738	0.641383
ENSG00000069399	ENSG00000232655	0.0409647	0.477002
ENSG00000069399	ENSG00000225331	0.0469162	0.455859
ENSG00000069399	ENSG00000259998	0.040404	0.479074
ENSG00000069399	ENSG00000253737	0.0232138	0.552208
ENSG00000029363	ENSG00000260423	0.0478877	0.453037
ENSG00000029363	ENSG00000245059	0.0372969	0.489513
ENSG00000029363	ENSG00000226920	0.0239565	0.548206
ENSG00000029363	ENSG00000232618	0.029904	0.520491
ENSG00000029363	ENSG00000197813	0.0281151	0.528078
ENSG00000172216	ENSG00000259451	0.034066	0.50407
ENSG00000172216	ENSG00000253214	0.0366625	0.491483
ENSG00000164330	ENSG00000227925	0.018135	0.578663
ENSG00000164330	ENSG00000258602	0.023653	0.550311
ENSG00000164330	ENSG00000230366	0.0232702	0.551964
ENSG00000164330	ENSG00000245466	0.0171428	0.585174
ENSG00000164330	ENSG00000232002	0.0159821	0.5926
ENSG00000164330	ENSG00000229522	0.0321689	0.511244
ENSG00000164330	ENSG00000231873	0.034066	0.503952
ENSG00000164330	ENSG00000225470	0.0432319	0.468747
ENSG00000164330	ENSG00000204792	0.0147714	0.601253
ENSG00000164330	ENSG00000259711	0.0119065	0.618862
ENSG00000164330	ENSG00000230490	0.0167512	0.587857
ENSG00000164330	ENSG00000256953	0.0119635	0.618057
ENSG00000164330	ENSG00000237857	0.0281151	0.528019
ENSG00000164330	ENSG00000234546	0.00949901	0.639002
ENSG00000164330	ENSG00000255571	0.0201962	0.566569
ENSG00000164330	ENSG00000260613	0.0471172	0.455342
ENSG00000164330	ENSG00000256672	0.0119635	0.618057
ENSG00000120738	ENSG00000230438	0.028871	0.524756
ENSG00000120738	ENSG00000260032	0.00225879	0.726608
ENSG00000120738	ENSG00000253737	0.0329234	0.507765
ENSG00000120738	ENSG00000223401	0.0435958	0.467307
ENSG00000120738	ENSG00000225331	0.0254403	0.540346
ENSG00000120738	ENSG00000248175	0.0400629	0.480357
ENSG00000120738	ENSG00000255328	0.0432319	0.468741
ENSG00000120690	ENSG00000260261	0.0355494	0.496108
ENSG00000120690	ENSG00000260030	0.0429225	0.46992
ENSG00000120690	ENSG00000260492	0.0482007	0.451908
ENSG00000120690	ENSG00000259182	0.037516	0.488801
ENSG00000120690	ENSG00000233757	0.0489336	0.448454
ENSG00000120690	ENSG00000260874	0.00888106	0.643523
ENSG00000120690	ENSG00000236129	0.0281151	0.528181
ENSG00000120690	ENSG00000260539	0.0423848	0.471699
ENSG00000120690	ENSG00000261390	0.0365338	0.491945
ENSG00000120690	ENSG00000256299	0.00641644	0.665475
ENSG00000120690	ENSG00000235295	0.0232138	0.552244
ENSG00000120690	ENSG00000214145	0.0240124	0.547958
ENSG00000120690	ENSG00000228718	0.0423933	0.47165
ENSG00000134954	ENSG00000226684	0.0416569	0.47442
ENSG00000134954	ENSG00000253737	0.0355494	0.495997
ENSG00000111206	ENSG00000225680	0.00919083	0.641054
ENSG00000111206	ENSG00000233396	0.0151833	0.598642
ENSG00000111206	ENSG00000235100	0.0125332	0.614016
ENSG00000111206	ENSG00000240996	0.0483175	0.451514
ENSG00000111206	ENSG00000260739	0.00369168	0.70145
ENSG00000111206	ENSG00000241679	0.00471727	0.685495
ENSG00000111206	ENSG00000233096	0.040404	0.479038
ENSG00000111206	ENSG00000247363	0.0494	0.44594
ENSG00000111206	ENSG00000261839	0.0145698	0.602585
ENSG00000111206	ENSG00000214145	0.00915738	0.641309
ENSG00000111206	ENSG00000230628	0.0149091	0.600146
ENSG00000111206	ENSG00000223462	0.0217894	0.558895
ENSG00000111206	ENSG00000254136	0.00645944	0.665109
ENSG00000111206	ENSG00000260460	0.0151075	0.59903
ENSG00000111206	ENSG00000260588	0.0485994	0.449954
ENSG00000111206	ENSG00000249112	0.0352054	0.498254
ENSG00000111206	ENSG00000260612	0.0057395	0.672447
ENSG00000111206	ENSG00000260025	0.0209722	0.562777
ENSG00000111206	ENSG00000248587	0.0156273	0.595731
ENSG00000111206	ENSG00000235499	0.00887928	0.643638
ENSG00000111206	ENSG00000255989	0.0202161	0.566368
ENSG00000111206	ENSG00000237949	0.0401335	0.480037
ENSG00000111206	ENSG00000225559	0.0225286	0.555775
ENSG00000111206	ENSG00000259920	0.0209424	0.563036
ENSG00000111206	ENSG00000246394	0.00340905	0.705291
ENSG00000111206	ENSG00000197291	0.0317588	0.513785
ENSG00000137265	ENSG00000258038	0.00197572	0.733135
ENSG00000137265	ENSG00000224638	0.0216969	0.559582
ENSG00000137265	ENSG00000230969	0.041982	0.472797
ENSG00000137265	ENSG00000251301	0.00407271	0.694477
ENSG00000137265	ENSG00000228176	0.0313171	0.515115
ENSG00000137265	ENSG00000237604	0.0193773	0.570257
ENSG00000137265	ENSG00000236800	0.0321689	0.511291
ENSG00000137265	ENSG00000259223	0.00726667	0.657628
ENSG00000137265	ENSG00000229388	0.0335103	0.50594
ENSG00000137265	ENSG00000258413	0.0366625	0.491499
ENSG00000137265	ENSG00000240476	0.00504686	0.681427
ENSG00000137265	ENSG00000229703	0.00225879	0.726746
ENSG00000137265	ENSG00000258736	0.0285085	0.526167
ENSG00000137265	ENSG00000205056	0.00842268	0.647498
ENSG00000137265	ENSG00000234698	0.00200834	0.732089
ENSG00000137265	ENSG00000237595	0.00537288	0.676913
ENSG00000137265	ENSG00000248693	0.00369907	0.701286
ENSG00000137265	ENSG00000251598	0.00177163	0.738679
ENSG00000137265	ENSG00000256654	0.00387058	0.697983
ENSG00000137265	ENSG00000258919	0.0230327	0.553084
ENSG00000137265	ENSG00000260101	0.0284583	0.526548
ENSG00000137265	ENSG00000250447	0.0031554	0.709506
ENSG00000137265	ENSG00000227269	0.0104375	0.631649
ENSG00000137265	ENSG00000234199	0.00751024	0.655354
ENSG00000137265	ENSG00000256237	0.041982	0.472797
ENSG00000068305	ENSG00000251562	0.0274264	0.531314
ENSG00000068305	ENSG00000225836	0.0111179	0.625183
ENSG00000068305	ENSG00000228634	0.0390833	0.483596
ENSG00000068305	ENSG00000245532	0.000415705	0.794022
ENSG00000068305	ENSG00000248175	0.0355494	0.49568
ENSG00000068305	ENSG00000223695	0.0412962	0.475881
ENSG00000068305	ENSG00000245156	0.0234276	0.551432
ENSG00000068305	ENSG00000232698	0.0427997	0.4704
ENSG00000068305	ENSG00000237604	0.0284124	0.526853
ENSG00000068305	ENSG00000259548	0.0435581	0.467443
ENSG00000068305	ENSG00000225331	0.0350619	0.499552
ENSG00000081189	ENSG00000236846	0.0306737	0.517065
ENSG00000081189	ENSG00000230969	0.0189281	0.57276
ENSG00000081189	ENSG00000228906	0.0264006	0.536101
ENSG00000081189	ENSG00000248884	0.0378275	0.487539
ENSG00000081189	ENSG00000245532	0.0442308	0.465267
ENSG00000057935	ENSG00000233396	0.0300748	0.519616
ENSG00000057935	ENSG00000225613	0.042311	0.471939
ENSG00000057935	ENSG00000225680	0.0210804	0.562029
ENSG00000057935	ENSG00000230623	0.015309	0.597965
ENSG00000057935	ENSG00000253844	0.0352091	0.497895
ENSG00000057935	ENSG00000241679	0.00943252	0.639607
ENSG00000057935	ENSG00000233656	0.0082419	0.64905
ENSG00000057935	ENSG00000260025	0.0154577	0.596933
ENSG00000057935	ENSG00000235499	0.0291106	0.523429
ENSG00000057935	ENSG00000255989	0.0322962	0.510454
ENSG00000131196	ENSG00000255479	0.0269218	0.533742
ENSG00000131196	ENSG00000249483	0.00013824	0.828737
ENSG00000131196	ENSG00000260260	0.0285085	0.526206
ENSG00000131196	ENSG00000246067	0.00383083	0.69881
ENSG00000131196	ENSG00000230288	0.00574965	0.672223
ENSG00000131196	ENSG00000227269	0.0191622	0.571499
ENSG00000141905	ENSG00000238171	0.0304002	0.51828
ENSG00000141905	ENSG00000248175	0.0254403	0.540168
ENSG00000141905	ENSG00000258819	0.0359477	0.493956
ENSG00000141905	ENSG00000261030	0.0341897	0.50342
ENSG00000141905	ENSG00000255693	0.0243867	0.545499
ENSG00000141905	ENSG00000245532	0.0114483	0.622668
ENSG00000141905	ENSG00000225331	0.0337001	0.505318
ENSG00000141905	ENSG00000228590	0.0412871	0.475961
ENSG00000141905	ENSG00000236846	0.0285085	0.526106
ENSG00000141905	ENSG00000237899	0.0485994	0.449862
ENSG00000141905	ENSG00000246548	0.0401243	0.48015
ENSG00000141905	ENSG00000232104	0.0419818	0.473031
ENSG00000141905	ENSG00000260417	0.0318866	0.512804
ENSG00000141905	ENSG00000227938	0.0490482	0.44737
ENSG00000141905	ENSG00000242767	0.0259617	0.538035
ENSG00000141905	ENSG00000259503	0.0415735	0.474694
ENSG00000141905	ENSG00000259976	0.0437232	0.466873
ENSG00000141905	ENSG00000256166	0.0140526	0.605567
ENSG00000141905	ENSG00000230555	0.0156641	0.595209
ENSG00000196092	ENSG00000254975	0.0448632	0.462748
ENSG00000196092	ENSG00000226756	2.63681e-06	0.900517
ENSG00000196092	ENSG00000236800	0.000338002	0.802153
ENSG00000196092	ENSG00000230709	0.0478928	0.45285
ENSG00000196092	ENSG00000260100	0.0483215	0.451476
ENSG00000196092	ENSG00000228133	0.00825599	0.648902
ENSG00000196092	ENSG00000228176	0.0250482	0.542826
ENSG00000196092	ENSG00000259687	0.00503136	0.681974
ENSG00000196092	ENSG00000255760	0.000888723	0.766472
ENSG00000196092	ENSG00000249096	0.00481871	0.684386
ENSG00000196092	ENSG00000178977	0.0235757	0.550682
ENSG00000196092	ENSG00000258736	0.0105394	0.630791
ENSG00000196092	ENSG00000227269	0.00147485	0.746157
ENSG00000196092	ENSG00000223979	0.041424	0.475094
ENSG00000196092	ENSG00000234698	2.26704e-07	0.928117
ENSG00000196092	ENSG00000237595	1.45542e-05	0.874396
ENSG00000196092	ENSG00000258413	0.0177392	0.581577
ENSG00000196092	ENSG00000251191	0.0173328	0.584075
ENSG00000196092	ENSG00000250447	5.89943e-07	0.918681
ENSG00000196092	ENSG00000260710	0.000775456	0.771604
ENSG00000196092	ENSG00000234199	2.89256e-05	0.862632
ENSG00000196092	ENSG00000237604	0.0303929	0.518336
ENSG00000196092	ENSG00000225446	0.00467201	0.686287
ENSG00000196092	ENSG00000251408	0.0301813	0.519228
ENSG00000196092	ENSG00000256077	0.001718	0.740098
ENSG00000196092	ENSG00000236501	0.0481073	0.452182
ENSG00000196092	ENSG00000248973	0.0362828	0.492996
ENSG00000196092	ENSG00000218510	0.00782374	0.65271
ENSG00000196092	ENSG00000256654	4.28412e-06	0.894396
ENSG00000196092	ENSG00000259473	0.019383	0.570192
ENSG00000196092	ENSG00000224638	0.000601895	0.7809
ENSG00000196092	ENSG00000233532	3.5704e-05	0.858344
ENSG00000196092	ENSG00000258038	3.43537e-07	0.924087
ENSG00000196092	ENSG00000232606	0.043707	0.466936
ENSG00000196092	ENSG00000240476	0.000411915	0.794668
ENSG00000196092	ENSG00000255363	0.00113984	0.756588
ENSG00000196092	ENSG00000226115	1.22514e-06	0.910439
ENSG00000196092	ENSG00000248693	0.00387668	0.697836
ENSG00000167081	ENSG00000261202	0.0289764	0.523788
ENSG00000167081	ENSG00000253627	0.0416993	0.474106
ENSG00000167081	ENSG00000236403	0.0146554	0.602039
ENSG00000167081	ENSG00000258678	0.0335103	0.505852
ENSG00000167081	ENSG00000240707	0.0128248	0.612342
ENSG00000167081	ENSG00000260193	0.0254403	0.540139
ENSG00000167081	ENSG00000255029	0.0210804	0.562064
ENSG00000167081	ENSG00000254648	0.0461027	0.458336
ENSG00000167081	ENSG00000255839	0.0113628	0.623409
ENSG00000167081	ENSG00000205181	0.0352576	0.49772
ENSG00000167081	ENSG00000260030	0.0165137	0.589819
ENSG00000167081	ENSG00000243888	0.0321611	0.511577
ENSG00000167081	ENSG00000253190	0.0281151	0.527938
ENSG00000167081	ENSG00000180279	0.0251021	0.542523
ENSG00000140464	ENSG00000251562	0.0318718	0.512891
ENSG00000140464	ENSG00000245532	0.0278581	0.52946
ENSG00000140464	ENSG00000224032	0.0425674	0.471057
ENSG00000140464	ENSG00000212694	0.0301813	0.519139
ENSG00000140464	ENSG00000237899	0.0120692	0.617154
ENSG00000140464	ENSG00000261423	0.00584681	0.670615
ENSG00000140464	ENSG00000239815	0.00458567	0.687607
ENSG00000140464	ENSG00000225331	0.00251442	0.721898
ENSG00000140464	ENSG00000188185	0.0113628	0.623453
ENSG00000140464	ENSG00000260657	0.00490916	0.683321
ENSG00000140464	ENSG00000233060	0.0197963	0.568128
ENSG00000140464	ENSG00000261526	0.0165584	0.589613
ENSG00000140464	ENSG00000261455	0.0432272	0.468919
ENSG00000140464	ENSG00000259673	0.00901875	0.642359
ENSG00000140464	ENSG00000245750	0.0206758	0.564543
ENSG00000140464	ENSG00000259215	0.00669223	0.662676
ENSG00000140464	ENSG00000237851	0.00284324	0.715282
ENSG00000140464	ENSG00000249451	0.0324164	0.509599
ENSG00000140464	ENSG00000250635	0.00465159	0.686778
ENSG00000140464	ENSG00000248175	1.23148e-05	0.877646
ENSG00000140464	ENSG00000258216	0.0221406	0.557459
ENSG00000140464	ENSG00000250274	0.028771	0.525147
ENSG00000140464	ENSG00000237604	0.0412962	0.475842
ENSG00000140464	ENSG00000237491	0.0348963	0.500448
ENSG00000140464	ENSG00000232698	0.0338992	0.504664
ENSG00000140464	ENSG00000228634	0.0156072	0.596177
ENSG00000140464	ENSG00000228022	0.00944381	0.639422
ENSG00000181222	ENSG00000245466	0.0324057	0.509739
ENSG00000181222	ENSG00000251408	0.0433796	0.467967
ENSG00000181222	ENSG00000248693	0.0461817	0.457813
ENSG00000181222	ENSG00000254802	0.0125219	0.61418
ENSG00000181222	ENSG00000243179	0.0472014	0.454871
ENSG00000181222	ENSG00000256582	0.00427877	0.691941
ENSG00000028277	ENSG00000253522	0.0102748	0.633018
ENSG00000028277	ENSG00000237980	0.00757984	0.654722
ENSG00000028277	ENSG00000253214	0.0289019	0.524279
ENSG00000028277	ENSG00000225331	0.0431922	0.469017
ENSG00000028277	ENSG00000205056	0.0028684	0.714463
ENSG00000028277	ENSG00000230969	0.0058415	0.671246
ENSG00000028277	ENSG00000260101	0.0278995	0.529136
ENSG00000028277	ENSG00000242290	0.0278995	0.529115
ENSG00000028277	ENSG00000237604	0.0122289	0.616052
ENSG00000028277	ENSG00000226004	0.00867181	0.645638
ENSG00000028277	ENSG00000235576	0.0417817	0.473748
ENSG00000028277	ENSG00000248693	0.0237478	0.549067
ENSG00000028277	ENSG00000260135	0.00225879	0.726919
ENSG00000028277	ENSG00000223999	0.0488852	0.448618
ENSG00000028277	ENSG00000229611	0.0152561	0.598244
ENSG00000028277	ENSG00000230812	0.0246831	0.544414
ENSG00000028277	ENSG00000256128	0.0478877	0.453027
ENSG00000066336	ENSG00000258630	0.0322863	0.510793
ENSG00000066336	ENSG00000225231	0.027036	0.533044
ENSG00000066336	ENSG00000253214	0.0107125	0.629079
ENSG00000066336	ENSG00000234506	0.00288898	0.714111
ENSG00000066336	ENSG00000251538	0.00559627	0.674287
ENSG00000066336	ENSG00000224137	0.000405218	0.795462
ENSG00000066336	ENSG00000237980	0.0227209	0.554649
ENSG00000066336	ENSG00000231327	0.0499546	0.443963
ENSG00000066336	ENSG00000240241	0.000538951	0.785766
ENSG00000066336	ENSG00000237992	0.000601895	0.781335
ENSG00000066336	ENSG00000248187	0.0217894	0.558734
ENSG00000066336	ENSG00000248474	0.0494	0.445918
ENSG00000066336	ENSG00000253140	0.0193773	0.570276
ENSG00000066336	ENSG00000237797	0.0225531	0.555525
ENSG00000066336	ENSG00000259178	0.00552795	0.67509
ENSG00000066336	ENSG00000257048	0.00141563	0.747873
ENSG00000066336	ENSG00000261218	0.0272588	0.532038
ENSG00000066336	ENSG00000230709	0.0473811	0.454429
ENSG00000066336	ENSG00000261177	0.0158264	0.593777
ENSG00000066336	ENSG00000258404	0.029904	0.520595
ENSG00000066336	ENSG00000234919	0.00122558	0.753521
ENSG00000066336	ENSG00000249484	0.0275795	0.530469
ENSG00000066336	ENSG00000249125	0.000415705	0.793892
ENSG00000066336	ENSG00000231881	0.00448375	0.68892
ENSG00000066336	ENSG00000228176	0.0103709	0.632189
ENSG00000066336	ENSG00000214942	0.000751051	0.772845
ENSG00000066336	ENSG00000227029	0.00225879	0.726688
ENSG00000164754	ENSG00000233725	0.0261789	0.53707
ENSG00000164754	ENSG00000255571	0.0115104	0.621901
ENSG00000164754	ENSG00000231056	0.0173388	0.584004
ENSG00000164754	ENSG00000249094	0.0374137	0.48915
ENSG00000164754	ENSG00000230866	0.0102748	0.632911
ENSG00000164754	ENSG00000261280	0.0379274	0.48729
ENSG00000164754	ENSG00000259200	0.0264042	0.535873
ENSG00000164754	ENSG00000228329	0.0251021	0.541923
ENSG00000164754	ENSG00000259714	0.0241517	0.546494
ENSG00000164754	ENSG00000254223	0.0251021	0.541923
ENSG00000164754	ENSG00000236908	0.0471206	0.455167
ENSG00000164754	ENSG00000244310	0.0251021	0.542375
ENSG00000164754	ENSG00000231512	0.0251021	0.541923
ENSG00000164754	ENSG00000229522	0.0355494	0.496245
ENSG00000164754	ENSG00000258602	0.0464412	0.457109
ENSG00000164754	ENSG00000224565	0.0252834	0.541164
ENSG00000020633	ENSG00000254006	0.0166814	0.588582
ENSG00000020633	ENSG00000228526	0.000888723	0.766489
ENSG00000020633	ENSG00000256672	0.0352052	0.498594
ENSG00000020633	ENSG00000249094	0.0171942	0.584693
ENSG00000020633	ENSG00000230490	0.0498855	0.444174
ENSG00000020633	ENSG00000251365	0.043809	0.466525
ENSG00000020633	ENSG00000228906	0.0288904	0.524621
ENSG00000020633	ENSG00000228329	0.0352052	0.498594
ENSG00000020633	ENSG00000228221	0.0483684	0.451362
ENSG00000020633	ENSG00000227925	0.00296157	0.712387
ENSG00000020633	ENSG00000245466	0.0464412	0.457092
ENSG00000020633	ENSG00000231704	0.0346854	0.501529
ENSG00000020633	ENSG00000204792	0.0352054	0.498048
ENSG00000020633	ENSG00000242553	0.0445193	0.464028
ENSG00000020633	ENSG00000260509	0.0414113	0.475312
ENSG00000020633	ENSG00000233569	0.00198808	0.732826
ENSG00000020633	ENSG00000236206	0.0451135	0.461382
ENSG00000020633	ENSG00000227098	0.0412342	0.476185
ENSG00000020633	ENSG00000259714	0.0357824	0.494433
ENSG00000177045	ENSG00000260261	0.0240662	0.547158
ENSG00000185591	ENSG00000197332	0.0254836	0.539863
ENSG00000185591	ENSG00000245532	0.0148852	0.600654
ENSG00000185591	ENSG00000234019	0.0107671	0.628069
ENSG00000185591	ENSG00000247373	0.0450536	0.461816
ENSG00000185591	ENSG00000260657	0.0429745	0.469723
ENSG00000185591	ENSG00000237851	0.0494254	0.445788
ENSG00000185591	ENSG00000236846	0.040882	0.47741
ENSG00000185591	ENSG00000232698	0.039362	0.482767
ENSG00000185591	ENSG00000260179	0.0169862	0.586373
ENSG00000185591	ENSG00000254028	0.0346853	0.501668
ENSG00000185591	ENSG00000248175	0.00664929	0.663178
ENSG00000185591	ENSG00000225331	0.0351923	0.498876
ENSG00000185591	ENSG00000260032	0.0407701	0.477854
ENSG00000185591	ENSG00000237899	0.0357216	0.494703
ENSG00000185591	ENSG00000234292	0.0377861	0.487699
ENSG00000185591	ENSG00000247982	0.0226939	0.554905
ENSG00000185591	ENSG00000245156	0.0434465	0.46775
ENSG00000185591	ENSG00000204603	0.0106655	0.629679
ENSG00000185591	ENSG00000246548	0.0352052	0.498487
ENSG00000185591	ENSG00000257808	0.0161079	0.591865
ENSG00000112658	ENSG00000236471	0.046856	0.455998
ENSG00000112658	ENSG00000247373	0.0306724	0.51715
ENSG00000112658	ENSG00000233220	0.049496	0.445521
ENSG00000112658	ENSG00000249483	0.0284692	0.526481
ENSG00000112658	ENSG00000245059	0.0218578	0.558401
ENSG00000112658	ENSG00000225285	0.0372969	0.489462
ENSG00000112658	ENSG00000246394	0.0117976	0.619531
ENSG00000126561	ENSG00000231705	0.0459983	0.458719
ENSG00000126561	ENSG00000245532	0.0285085	0.526202
ENSG00000126561	ENSG00000223695	0.0325708	0.509108
ENSG00000126561	ENSG00000205056	0.0355494	0.495977
ENSG00000126561	ENSG00000256124	0.0286955	0.525416
ENSG00000126561	ENSG00000232104	0.037658	0.488163
ENSG00000147133	ENSG00000225331	0.0132074	0.610264
ENSG00000147133	ENSG00000224934	0.0475505	0.453907
ENSG00000147133	ENSG00000232698	0.0178551	0.580223
ENSG00000147133	ENSG00000246548	0.0449739	0.462183
ENSG00000147133	ENSG00000230555	0.0154579	0.596821
ENSG00000147133	ENSG00000237604	0.0281191	0.527852
ENSG00000147133	ENSG00000228590	0.00440467	0.690124
ENSG00000147133	ENSG00000231509	0.0170893	0.585767
ENSG00000147133	ENSG00000182057	0.0369396	0.490731
ENSG00000147133	ENSG00000258819	0.0182554	0.577637
ENSG00000147133	ENSG00000255693	0.0459536	0.458832
ENSG00000140262	ENSG00000260482	0.00733094	0.656946
ENSG00000140262	ENSG00000259806	0.0318718	0.512876
ENSG00000140262	ENSG00000254136	0.0226392	0.555149
ENSG00000140262	ENSG00000256155	0.0416606	0.474348
ENSG00000140262	ENSG00000260261	0.00880276	0.64429
ENSG00000140262	ENSG00000237092	0.0225063	0.555883
ENSG00000140262	ENSG00000260023	0.0333214	0.506479
ENSG00000140262	ENSG00000246394	0.0352054	0.498211
ENSG00000140262	ENSG00000244128	0.00895911	0.642943
ENSG00000140262	ENSG00000256092	0.0351833	0.498967
ENSG00000140262	ENSG00000260539	0.00223294	0.727751
ENSG00000140262	ENSG00000246465	0.0343666	0.502988
ENSG00000140262	ENSG00000241679	0.0171428	0.585177
ENSG00000071564	ENSG00000260460	0.0254403	0.540102
ENSG00000071564	ENSG00000260482	0.00225879	0.726722
ENSG00000071564	ENSG00000233396	0.0112221	0.624433
ENSG00000071564	ENSG00000225680	0.0292488	0.522863
ENSG00000071564	ENSG00000254136	0.00286816	0.714741
ENSG00000071564	ENSG00000261842	0.0333133	0.506534
ENSG00000071564	ENSG00000233757	2.18644e-05	0.867412
ENSG00000071564	ENSG00000258813	0.0392082	0.483244
ENSG00000071564	ENSG00000233060	0.0407006	0.478056
ENSG00000071564	ENSG00000234608	0.0119635	0.618063
ENSG00000071564	ENSG00000232746	0.00515599	0.680019
ENSG00000071564	ENSG00000237092	0.00248172	0.722563
ENSG00000071564	ENSG00000256155	0.0299761	0.519969
ENSG00000071564	ENSG00000188185	0.0249537	0.543288
ENSG00000071564	ENSG00000259705	0.0226034	0.555294
ENSG00000071564	ENSG00000212694	0.0117868	0.619742
ENSG00000071564	ENSG00000237445	0.0240126	0.547524
ENSG00000071564	ENSG00000260023	0.0381558	0.486562
ENSG00000071564	ENSG00000260539	0.00393004	0.696377
ENSG00000071564	ENSG00000261519	0.037658	0.488192
ENSG00000071564	ENSG00000258903	0.00673699	0.662236
ENSG00000071564	ENSG00000261671	0.0152561	0.598212
ENSG00000071564	ENSG00000256092	0.0250405	0.542932
ENSG00000071564	ENSG00000241679	0.000982252	0.763108
ENSG00000226501	ENSG00000253701	0.00200072	0.732434
ENSG00000226501	ENSG00000226032	0.00756809	0.654933
ENSG00000226501	ENSG00000228512	0.0043722	0.690771
ENSG00000226501	ENSG00000254514	0.00958159	0.637922
ENSG00000226501	ENSG00000253214	0.00552795	0.675023
ENSG00000226501	ENSG00000234506	0.0488472	0.4489
ENSG00000100811	ENSG00000229291	0.00252733	0.721389
ENSG00000100811	ENSG00000257556	0.0350619	0.499576
ENSG00000100811	ENSG00000223834	0.0248636	0.543607
ENSG00000100811	ENSG00000245526	0.0461669	0.457936
ENSG00000100811	ENSG00000224910	0.0179569	0.57974
ENSG00000100811	ENSG00000246095	0.0117976	0.619515
ENSG00000100811	ENSG00000197291	0.00448375	0.688921
ENSG00000100811	ENSG00000229922	0.0136807	0.607639
ENSG00000100811	ENSG00000259153	0.0295012	0.522105
ENSG00000177485	ENSG00000246095	0.0227393	0.55436
ENSG00000177485	ENSG00000250790	0.0119635	0.618206
ENSG00000177485	ENSG00000223783	0.00284324	0.715242
ENSG00000148516	ENSG00000242639	0.0403168	0.47935
ENSG00000148516	ENSG00000222032	0.0456732	0.459551
ENSG00000148516	ENSG00000261504	0.0354625	0.496711
ENSG00000181222	ENSG00000227269	0.00119044	0.75452
ENSG00000181222	ENSG00000255760	0.0415735	0.474647
ENSG00000028277	ENSG00000251301	0.00546942	0.675928
ENSG00000028277	ENSG00000238121	0.00566974	0.67312
ENSG00000066336	ENSG00000237484	0.0302753	0.51869
ENSG00000066336	ENSG00000251301	0.000230062	0.814472
ENSG00000066336	ENSG00000260838	0.0156273	0.595827
ENSG00000147133	ENSG00000249359	0.0227393	0.554313
ENSG00000147133	ENSG00000226007	0.03456	0.502306
ENSG00000147133	ENSG00000231485	0.017361	0.583838
ENSG00000196092	ENSG00000259717	0.0488852	0.448616
ENSG00000196092	ENSG00000225359	0.017169	0.58497
ENSG00000196092	ENSG00000235052	0.0126157	0.613556
ENSG00000181222	ENSG00000258927	0.00390396	0.696805
ENSG00000162772	ENSG00000253217	0.0332439	0.506723
ENSG00000119866	ENSG00000239922	0.00375419	0.700529
ENSG00000119866	ENSG00000236989	0.0176049	0.582662
ENSG00000119866	ENSG00000236106	0.00804517	0.650933
ENSG00000119866	ENSG00000261268	0.0250482	0.542826
ENSG00000120738	ENSG00000256443	0.0188848	0.573037
ENSG00000175592	ENSG00000256443	0.0186847	0.573965
ENSG00000175592	ENSG00000242639	0.00012008	0.832387
ENSG00000154727	ENSG00000229382	0.0143968	0.603512
ENSG00000130522	ENSG00000254648	0.0450543	0.46172
ENSG00000111704	ENSG00000256258	3.13769e-08	0.947391
ENSG00000111704	ENSG00000258776	0.0119488	0.618442
ENSG00000111704	ENSG00000239922	0.00267794	0.718897
ENSG00000111704	ENSG00000236106	1.26686e-05	0.877073
ENSG00000111704	ENSG00000242078	3.13769e-08	0.947391
ENSG00000111704	ENSG00000251359	0.0210054	0.562619
ENSG00000111704	ENSG00000230131	0.00271815	0.717797
ENSG00000111704	ENSG00000261268	0.000877997	0.767046
ENSG00000111704	ENSG00000259920	1.60687e-05	0.872765
ENSG00000111704	ENSG00000214145	0.0086884	0.64548
ENSG00000084093	ENSG00000253959	0.0348963	0.500279
ENSG00000084093	ENSG00000253164	0.00085854	0.767804
ENSG00000084093	ENSG00000232309	0.0188502	0.573198
ENSG00000181222	ENSG00000232324	0.018464	0.575105
ENSG00000181222	ENSG00000230426	0.0383144	0.486103
ENSG00000181222	ENSG00000254339	0.0191236	0.571769
ENSG00000204531	ENSG00000251615	0.0171363	0.585525
ENSG00000204531	ENSG00000254343	0.00458379	0.687704
ENSG00000164754	ENSG00000255512	0.0251021	0.541923
ENSG00000164754	ENSG00000234535	0.0409228	0.477151
ENSG00000164754	ENSG00000227098	0.0105032	0.631209
ENSG00000164754	ENSG00000233936	0.0352054	0.498212
ENSG00000164754	ENSG00000236145	0.0251021	0.541923
ENSG00000164754	ENSG00000254343	0.0384089	0.48584
ENSG00000164754	ENSG00000239715	0.0251021	0.541923
ENSG00000164754	ENSG00000250252	0.0309088	0.516409
ENSG00000164754	ENSG00000260059	0.0485994	0.450298
ENSG00000164754	ENSG00000230573	0.0251021	0.541923
ENSG00000164754	ENSG00000253217	0.0117976	0.619529
ENSG00000164754	ENSG00000229382	0.0447714	0.46324
ENSG00000186350	ENSG00000230013	0.0379274	0.487163
ENSG00000186350	ENSG00000259840	0.00532734	0.677648
ENSG00000169375	ENSG00000259235	0.000190363	0.82075
ENSG00000169375	ENSG00000261455	0.0171428	0.585263
ENSG00000169375	ENSG00000260750	0.0483175	0.451538
ENSG00000169375	ENSG00000227946	0.000601895	0.781656
ENSG00000169375	ENSG00000237489	0.0103709	0.63208
ENSG00000169375	ENSG00000224934	0.0115746	0.621291
ENSG00000169375	ENSG00000246548	6.09311e-05	0.847412
ENSG00000169375	ENSG00000233017	0.0349716	0.499964
ENSG00000169375	ENSG00000250635	6.09417e-05	0.847249
ENSG00000169375	ENSG00000188185	4.79955e-07	0.92076
ENSG00000169375	ENSG00000232537	4.7394e-08	0.944061
ENSG00000169375	ENSG00000236204	0.0401243	0.4801
ENSG00000177045	ENSG00000236106	0.0426699	0.470794
ENSG00000185591	ENSG00000203635	0.0499905	0.44378
ENSG00000185591	ENSG00000259635	0.00655126	0.664269
ENSG00000185591	ENSG00000251615	0.0448632	0.462772
ENSG00000185591	ENSG00000204110	0.0475026	0.454055
ENSG00000185591	ENSG00000250230	0.0335103	0.505883
ENSG00000185591	ENSG00000259215	0.0432319	0.468662
ENSG00000185591	ENSG00000258819	0.0278995	0.529237
ENSG00000185591	ENSG00000227702	0.0449466	0.46253
ENSG00000167182	ENSG00000258813	0.035592	0.495224
ENSG00000167182	ENSG00000250312	0.0350858	0.499393
ENSG00000167182	ENSG00000230310	0.049235	0.446615
ENSG00000167182	ENSG00000233237	0.0489336	0.448309
ENSG00000105866	ENSG00000246777	0.0388232	0.484321
ENSG00000105866	ENSG00000259888	0.0317507	0.513842
ENSG00000105866	ENSG00000260750	0.0289019	0.524244
ENSG00000105866	ENSG00000260874	0.0187139	0.573776
ENSG00000105866	ENSG00000230013	0.0193202	0.570672
ENSG00000105866	ENSG00000223768	0.0200586	0.567079
ENSG00000105866	ENSG00000198468	0.0354625	0.4968
ENSG00000105866	ENSG00000259083	0.0396745	0.481729
ENSG00000112658	ENSG00000230426	0.0237447	0.549251
ENSG00000147133	ENSG00000259635	0.0223742	0.556438
ENSG00000147133	ENSG00000229891	0.019745	0.568365
ENSG00000147133	ENSG00000234019	0.00833462	0.64839
ENSG00000147133	ENSG00000223401	0.00471426	0.685601
ENSG00000147133	ENSG00000225039	0.0492092	0.446751
ENSG00000147133	ENSG00000226891	0.00146596	0.746541
ENSG00000147133	ENSG00000237063	0.0401243	0.480146
ENSG00000147133	ENSG00000231010	0.0409102	0.477311
ENSG00000147133	ENSG00000250508	0.0321689	0.511373
ENSG00000147133	ENSG00000234076	0.0328748	0.508045
ENSG00000147133	ENSG00000234773	0.0123875	0.615211
ENSG00000178913	ENSG00000246777	0.0207775	0.563809
ENSG00000178913	ENSG00000261519	0.00343894	0.704681
ENSG00000178913	ENSG00000247363	0.0350619	0.499569
ENSG00000178913	ENSG00000251359	0.0288862	0.52468
ENSG00000178913	ENSG00000212694	0.0274925	0.530878
ENSG00000178913	ENSG00000260657	0.0489336	0.448319
ENSG00000178913	ENSG00000242659	0.0357594	0.494555
ENSG00000178913	ENSG00000259215	0.0493213	0.446284
ENSG00000178913	ENSG00000249451	0.00900632	0.642559
ENSG00000178913	ENSG00000189149	0.0275802	0.530427
ENSG00000178913	ENSG00000260464	0.0319208	0.512651
ENSG00000178913	ENSG00000248103	0.0485994	0.44993
ENSG00000178913	ENSG00000179523	0.0348963	0.500707
ENSG00000178913	ENSG00000259235	0.0393221	0.482915
ENSG00000140262	ENSG00000261757	0.0225404	0.555697
ENSG00000140262	ENSG00000239922	0.024842	0.543781
ENSG00000140262	ENSG00000255451	0.0259752	0.537885
ENSG00000140262	ENSG00000236106	0.0327293	0.508682
ENSG00000140262	ENSG00000258636	0.0112341	0.624317
ENSG00000140262	ENSG00000236989	0.020047	0.567161
ENSG00000140262	ENSG00000231977	0.0218569	0.558449
ENSG00000140262	ENSG00000261268	0.0352054	0.498108
ENSG00000197905	ENSG00000251359	0.0288904	0.524527
ENSG00000197905	ENSG00000255451	0.00193455	0.733943
ENSG00000197905	ENSG00000237954	0.0363555	0.492774
ENSG00000197905	ENSG00000260612	0.0355494	0.495601
ENSG00000197905	ENSG00000249725	0.0033851	0.705894
ENSG00000197905	ENSG00000236989	0.0184055	0.575694
ENSG00000197905	ENSG00000236106	0.0111179	0.624974
ENSG00000197905	ENSG00000261325	0.0158264	0.59387
ENSG00000197905	ENSG00000185168	0.0370384	0.49041
ENSG00000197905	ENSG00000225206	0.0177392	0.581295
ENSG00000197905	ENSG00000255146	0.0051841	0.679714
ENSG00000197905	ENSG00000245719	0.0148925	0.600375
ENSG00000197905	ENSG00000258402	0.00389826	0.697401
ENSG00000197905	ENSG00000259814	0.0360703	0.493652
ENSG00000197905	ENSG00000245768	0.0277215	0.529835
ENSG00000197905	ENSG00000230448	0.0156273	0.595581
ENSG00000197905	ENSG00000258636	0.0251021	0.54189
ENSG00000197905	ENSG00000256258	0.00584681	0.670546
ENSG00000197905	ENSG00000223462	0.0414113	0.47528
ENSG00000197905	ENSG00000235319	0.0343871	0.502795
ENSG00000197905	ENSG00000235499	0.0132779	0.609752
ENSG00000197905	ENSG00000255989	0.0191822	0.571341
ENSG00000226501	ENSG00000259780	0.0277215	0.529851
ENSG00000226501	ENSG00000254930	0.00958159	0.637922
ENSG00000226501	ENSG00000233393	0.0494419	0.445707
ENSG00000226501	ENSG00000258779	0.0237447	0.549317
ENSG00000226501	ENSG00000234710	0.0300041	0.519826
ENSG00000226501	ENSG00000259267	0.00958159	0.637922
ENSG00000100811	ENSG00000251632	0.0207022	0.564334
ENSG00000100811	ENSG00000228623	0.0143433	0.604003
ENSG00000100811	ENSG00000166770	0.0383144	0.486127
ENSG00000100811	ENSG00000215866	0.0112723	0.624084
ENSG00000100811	ENSG00000232650	0.000738999	0.773526
ENSG00000100811	ENSG00000233755	0.00504686	0.681301
ENSG00000100811	ENSG00000258976	0.0355494	0.495592
ENSG00000100811	ENSG00000261092	0.00271815	0.717801
ENSG00000100811	ENSG00000259256	0.00391984	0.696563
ENSG00000154727	ENSG00000260823	0.0237478	0.549076
ENSG00000084093	ENSG00000234535	7.85822e-05	0.841824
ENSG00000084093	ENSG00000259714	0.000198275	0.819713
ENSG00000084093	ENSG00000255557	0.0490482	0.447354
ENSG00000084093	ENSG00000233179	0.00525178	0.678785
ENSG00000181222	ENSG00000234754	0.0259945	0.537708
ENSG00000181222	ENSG00000250284	0.0115056	0.622065
ENSG00000181222	ENSG00000248370	0.000991797	0.762601
ENSG00000181222	ENSG00000248482	0.0309415	0.516199
ENSG00000147133	ENSG00000261334	0.0489717	0.447939
ENSG00000147133	ENSG00000239353	0.0470427	0.455506
ENSG00000147133	ENSG00000257808	0.00181086	0.737549
ENSG00000134107	ENSG00000245532	0.0317617	0.513508
ENSG00000134107	ENSG00000204792	0.0394531	0.482508
ENSG00000172216	ENSG00000204054	0.0375941	0.488566
ENSG00000172216	ENSG00000223956	0.0172373	0.584465
ENSG00000221869	ENSG00000253505	0.0156993	0.594921
ENSG00000221869	ENSG00000231039	0.0417151	0.473964
ENSG00000221869	ENSG00000237614	0.00454422	0.688136
ENSG00000221869	ENSG00000136315	0.00503797	0.681762
ENSG00000221869	ENSG00000224397	0.00901875	0.64242
ENSG00000075426	ENSG00000204792	0.0498151	0.444398
ENSG00000075426	ENSG00000234142	0.0322962	0.510464
ENSG00000075426	ENSG00000230555	0.0262595	0.536656
ENSG00000075426	ENSG00000235947	0.0442393	0.465176
ENSG00000075426	ENSG00000260135	0.041982	0.472957
ENSG00000075426	ENSG00000259504	0.0288904	0.52447
ENSG00000075426	ENSG00000260077	0.0493213	0.446314
ENSG00000075426	ENSG00000255980	0.0107588	0.628171
ENSG00000129514	ENSG00000229484	0.00100122	0.762211
ENSG00000129514	ENSG00000230836	0.00651307	0.664599
ENSG00000129514	ENSG00000232638	0.0029	0.713518
ENSG00000129514	ENSG00000253339	2.69989e-06	0.900075
ENSG00000129514	ENSG00000229102	0	0.997018
ENSG00000129514	ENSG00000247011	0.0241219	0.546747
ENSG00000129514	ENSG00000258929	0.0299173	0.520382
ENSG00000129514	ENSG00000234689	0.00841793	0.647719
ENSG00000129514	ENSG00000254119	0	0.997018
ENSG00000129514	ENSG00000261703	0	0.997018
ENSG00000129514	ENSG00000249359	0.0264042	0.535963
ENSG00000129514	ENSG00000223387	0.0377436	0.487849
ENSG00000129514	ENSG00000197813	0.000216083	0.817036
ENSG00000129514	ENSG00000253302	7.60741e-06	0.885997
ENSG00000129514	ENSG00000253270	0.0033851	0.705933
ENSG00000129514	ENSG00000257826	0	0.997018
ENSG00000129514	ENSG00000236173	0.0367404	0.491235
ENSG00000129514	ENSG00000225750	0	0.997018
ENSG00000129514	ENSG00000236947	0.00234005	0.724899
ENSG00000129514	ENSG00000231816	0.0454136	0.46042
ENSG00000129514	ENSG00000257883	0.00842268	0.647471
ENSG00000129514	ENSG00000260101	0.000538951	0.785829
ENSG00000129514	ENSG00000234238	0.0180008	0.579547
ENSG00000129514	ENSG00000243832	0.0401927	0.479829
ENSG00000129514	ENSG00000234318	0.0398448	0.480993
ENSG00000129514	ENSG00000241280	1.11949e-05	0.879677
ENSG00000129514	ENSG00000260118	0.00390396	0.696919
ENSG00000129514	ENSG00000261268	0.0240126	0.547643
ENSG00000129514	ENSG00000238097	0.0489664	0.448018
ENSG00000129514	ENSG00000236389	0.000142801	0.827912
ENSG00000129514	ENSG00000176754	3.34403e-09	0.960617
ENSG00000129514	ENSG00000233068	9.0702e-05	0.838698
ENSG00000129514	ENSG00000260011	9.23064e-06	0.882701
ENSG00000129514	ENSG00000231574	0.010752	0.628265
ENSG00000125798	ENSG00000229214	0.0140598	0.605482
ENSG00000125798	ENSG00000237520	0.0109475	0.626611
ENSG00000125798	ENSG00000250098	0.0029	0.713602
ENSG00000125798	ENSG00000231252	0.0497346	0.444832
ENSG00000125798	ENSG00000257595	0.0322962	0.510357
ENSG00000125798	ENSG00000248753	0.0227393	0.554282
ENSG00000125798	ENSG00000258711	0.0302106	0.519032
ENSG00000125798	ENSG00000229656	0.0281822	0.527658
ENSG00000125798	ENSG00000256232	0.000249149	0.81209
ENSG00000125798	ENSG00000253746	0.015017	0.599472
ENSG00000125798	ENSG00000204684	0.0134159	0.609028
ENSG00000125798	ENSG00000228648	0.013934	0.606138
ENSG00000125798	ENSG00000259727	0.0276961	0.529979
ENSG00000125798	ENSG00000254343	0.0346854	0.501603
ENSG00000125798	ENSG00000231056	0.0433796	0.467941
ENSG00000125798	ENSG00000261104	0.0193081	0.570805
ENSG00000125798	ENSG00000258048	0.0227393	0.554342
ENSG00000125798	ENSG00000259072	0.0029	0.713602
ENSG00000125798	ENSG00000223806	0.0492654	0.446504
ENSG00000125798	ENSG00000258813	0.0274925	0.530915
ENSG00000125798	ENSG00000235570	0.0029	0.713602
ENSG00000125798	ENSG00000233721	0.0320945	0.511891
ENSG00000125798	ENSG00000224565	0.0353498	0.497201
ENSG00000125798	ENSG00000236537	0.0119635	0.618023
ENSG00000125798	ENSG00000227071	0.0308443	0.516596
ENSG00000154727	ENSG00000246139	0.041424	0.47507
ENSG00000154727	ENSG00000228421	0.0363757	0.492697
ENSG00000101076	ENSG00000254366	0	0.999596
ENSG00000101076	ENSG00000260396	0.00113984	0.756666
ENSG00000101076	ENSG00000203688	0.0301061	0.519471
ENSG00000101076	ENSG00000229740	0.00375419	0.700368
ENSG00000101076	ENSG00000243083	6.11213e-07	0.918
ENSG00000101076	ENSG00000236975	0.0322962	0.510514
ENSG00000101076	ENSG00000237949	0.000269712	0.809987
ENSG00000101076	ENSG00000231083	0.000243306	0.812919
ENSG00000101076	ENSG00000259359	0.016886	0.586972
ENSG00000101076	ENSG00000258717	3.06997e-05	0.861334
ENSG00000101076	ENSG00000245719	2.17929e-07	0.92863
ENSG00000101076	ENSG00000235499	3.39705e-08	0.946646
ENSG00000101076	ENSG00000255989	4.93045e-06	0.892304
ENSG00000101076	ENSG00000234378	7.36838e-09	0.956094
ENSG00000101076	ENSG00000251359	0.0103629	0.632326
ENSG00000101076	ENSG00000250436	1.1514e-13	0.988226
ENSG00000101076	ENSG00000260977	0.000150277	0.826232
ENSG00000101076	ENSG00000254290	0.00106023	0.760042
ENSG00000101076	ENSG00000225680	0.00163532	0.742116
ENSG00000101076	ENSG00000253583	1.8317e-05	0.870628
ENSG00000101076	ENSG00000225559	0.00598363	0.669326
ENSG00000101076	ENSG00000235100	0.0488387	0.448977
ENSG00000101076	ENSG00000261839	0.00190029	0.735222
ENSG00000101076	ENSG00000260539	0.00532734	0.677637
ENSG00000101076	ENSG00000225056	0.00204312	0.731311
ENSG00000101076	ENSG00000223462	0.0412342	0.476178
ENSG00000101076	ENSG00000248300	0	0.999596
ENSG00000101076	ENSG00000238097	0.0217471	0.559267
ENSG00000101076	ENSG00000223634	5.39592e-10	0.968416
ENSG00000101076	ENSG00000233656	0	0.999596
ENSG00000101076	ENSG00000185168	0.00190115	0.734924
ENSG00000164749	ENSG00000254366	0.000300108	0.806363
ENSG00000164749	ENSG00000260396	0.0235757	0.55064
ENSG00000164749	ENSG00000229740	0.0158264	0.593895
ENSG00000164749	ENSG00000236975	0.0207022	0.564344
ENSG00000164749	ENSG00000233397	0.0452902	0.460774
ENSG00000164749	ENSG00000243083	0.000986916	0.762857
ENSG00000164749	ENSG00000237949	0.0108349	0.627567
ENSG00000164749	ENSG00000231083	0.000601895	0.781674
ENSG00000164749	ENSG00000197291	0.0156273	0.5957
ENSG00000164749	ENSG00000258717	0.00230414	0.725534
ENSG00000164749	ENSG00000185168	0.00944381	0.6394
ENSG00000164749	ENSG00000254290	5.05375e-09	0.958183
ENSG00000164749	ENSG00000261348	0.0348963	0.50027
ENSG00000164749	ENSG00000225680	0.0215985	0.55997
ENSG00000164749	ENSG00000251359	0.0437397	0.466808
ENSG00000164749	ENSG00000261738	0.0348963	0.50027
ENSG00000164749	ENSG00000233396	0.0110736	0.62567
ENSG00000164749	ENSG00000254333	0.0281151	0.527909
ENSG00000164749	ENSG00000235499	0.000326044	0.80411
ENSG00000164749	ENSG00000255989	0.00375419	0.700372
ENSG00000164749	ENSG00000234378	0.00191716	0.734345
ENSG00000164749	ENSG00000255774	0.0348963	0.50027
ENSG00000164749	ENSG00000245719	0.0033851	0.705963
ENSG00000164749	ENSG00000261839	0.0158351	0.593682
ENSG00000164749	ENSG00000260460	0.00443787	0.689691
ENSG00000164749	ENSG00000232328	0.0297847	0.521086
ENSG00000164749	ENSG00000225559	0.0432542	0.468516
ENSG00000164749	ENSG00000251206	0.0348963	0.50027
ENSG00000164749	ENSG00000261650	0.0348963	0.50027
ENSG00000164749	ENSG00000214039	0.03456	0.502278
ENSG00000164749	ENSG00000260025	0.03239	0.509937
ENSG00000164749	ENSG00000250994	0.00520585	0.679385
ENSG00000164749	ENSG00000225056	0.0183487	0.576928
ENSG00000164749	ENSG00000250436	0.000381245	0.797753
ENSG00000164749	ENSG00000226764	0.00119044	0.754631
ENSG00000130522	ENSG00000257746	0.0237447	0.549273
ENSG00000130522	ENSG00000225058	0.0237447	0.549273
ENSG00000130522	ENSG00000258272	0.0237447	0.549273
ENSG00000129071	ENSG00000253217	0.047436	0.454268
ENSG00000129071	ENSG00000235947	0.0116798	0.62045
ENSG00000129071	ENSG00000234535	0.0309415	0.516067
ENSG00000129071	ENSG00000259083	0.0447834	0.463141
ENSG00000101057	ENSG00000261839	0.0175405	0.583028
ENSG00000101057	ENSG00000240996	0.0171892	0.584808
ENSG00000101057	ENSG00000225680	0.0432319	0.468756
ENSG00000101057	ENSG00000245719	0.0365816	0.491811
ENSG00000101057	ENSG00000231028	0.03456	0.502304
ENSG00000101057	ENSG00000247363	0.0372969	0.48956
ENSG00000101057	ENSG00000227482	0.0446655	0.463564
ENSG00000101057	ENSG00000225559	0.0389828	0.483934
ENSG00000101057	ENSG00000237476	0.0210896	0.56191
ENSG00000101057	ENSG00000226453	0.0038984	0.69728
ENSG00000101057	ENSG00000250237	0.0418203	0.473406
ENSG00000141905	ENSG00000230836	0.0455126	0.460129
ENSG00000141905	ENSG00000229484	0.0306714	0.517226
ENSG00000141905	ENSG00000236066	0.0365338	0.49203
ENSG00000141905	ENSG00000223387	0.0108629	0.62725
ENSG00000141905	ENSG00000259327	0.0497262	0.44489
ENSG00000141905	ENSG00000240219	0.0484383	0.450976
ENSG00000141905	ENSG00000229628	0.0169144	0.58672
ENSG00000141905	ENSG00000247011	0.0432319	0.468759
ENSG00000141905	ENSG00000254028	0.0249739	0.543192
ENSG00000141905	ENSG00000259215	0.0357802	0.494473
ENSG00000141905	ENSG00000236494	0.0236441	0.55041
ENSG00000084093	ENSG00000260122	0.0309415	0.516063
ENSG00000084093	ENSG00000260473	0.0322319	0.511019
ENSG00000084093	ENSG00000230490	0.0423456	0.47184
ENSG00000084093	ENSG00000260597	0.0251914	0.541555
ENSG00000084093	ENSG00000258602	0.000180945	0.821997
ENSG00000181222	ENSG00000227681	0.0230243	0.553286
ENSG00000181222	ENSG00000251574	0.0182349	0.577795
ENSG00000181222	ENSG00000236117	0.0357594	0.494552
ENSG00000164754	ENSG00000256953	0.0251021	0.541923
ENSG00000164754	ENSG00000234610	0.0436228	0.467224
ENSG00000164754	ENSG00000232002	0.0240126	0.547827
ENSG00000164754	ENSG00000175898	0.0040907	0.694137
ENSG00000186350	ENSG00000225339	0.0323647	0.510133
ENSG00000186350	ENSG00000203688	0.0122289	0.615943
ENSG00000186350	ENSG00000260476	0.0161107	0.591802
ENSG00000186350	ENSG00000260077	0.0352052	0.498566
ENSG00000186350	ENSG00000233085	0.016712	0.588244
ENSG00000186350	ENSG00000227482	0.0423586	0.471782
ENSG00000186350	ENSG00000228223	0.0259833	0.53782
ENSG00000186350	ENSG00000260750	0.0390579	0.483681
ENSG00000186350	ENSG00000231010	0.0396114	0.481965
ENSG00000186350	ENSG00000259321	0.0166351	0.589224
ENSG00000186350	ENSG00000259334	0.0183487	0.576541
ENSG00000186350	ENSG00000235947	0.0168319	0.587401
ENSG00000186350	ENSG00000235126	0.0427681	0.470543
ENSG00000186350	ENSG00000234880	0.0101595	0.633821
ENSG00000186350	ENSG00000261706	0.015923	0.593209
ENSG00000186350	ENSG00000124915	0.0131404	0.610593
ENSG00000186350	ENSG00000235269	0.00408605	0.694265
ENSG00000186350	ENSG00000248319	0.0240126	0.547629
ENSG00000169375	ENSG00000229719	6.28337e-07	0.917569
ENSG00000169375	ENSG00000224032	0.00774212	0.653331
ENSG00000169375	ENSG00000261220	0.00854719	0.646524
ENSG00000169375	ENSG00000234019	0.0320174	0.512281
ENSG00000169375	ENSG00000259967	2.61621e-09	0.961971
ENSG00000169375	ENSG00000261526	2.48217e-06	0.901525
ENSG00000169375	ENSG00000261519	0.0254403	0.540435
ENSG00000169375	ENSG00000179523	0.0147565	0.601424
ENSG00000169375	ENSG00000258534	0.0296245	0.52158
ENSG00000169375	ENSG00000247970	0.0235118	0.551015
ENSG00000169375	ENSG00000231485	0.0265203	0.535247
ENSG00000169375	ENSG00000237899	7.60741e-06	0.885832
ENSG00000169375	ENSG00000257433	0.038492	0.485452
ENSG00000169375	ENSG00000223979	0.0217894	0.55876
ENSG00000169375	ENSG00000227702	0.0028684	0.714629
ENSG00000169375	ENSG00000226917	5.18894e-05	0.850934
ENSG00000169375	ENSG00000239353	0.0322863	0.510763
ENSG00000169375	ENSG00000237491	0.000415705	0.794028
ENSG00000185591	ENSG00000259327	0.028554	0.525916
ENSG00000185591	ENSG00000229484	0.0210098	0.56256
ENSG00000185591	ENSG00000229719	0.0416768	0.474269
ENSG00000185591	ENSG00000251532	0.0438337	0.466409
ENSG00000185591	ENSG00000236066	0.0464596	0.457002
ENSG00000185591	ENSG00000223387	0.0166351	0.589176
ENSG00000185591	ENSG00000259967	0.0442308	0.465302
ENSG00000185591	ENSG00000259820	0.0288904	0.524518
ENSG00000185591	ENSG00000236494	0.0385334	0.485316
ENSG00000185591	ENSG00000234689	0.044654	0.463618
ENSG00000185591	ENSG00000259758	0.0230243	0.553268
ENSG00000167182	ENSG00000226581	0.0429225	0.469944
ENSG00000167182	ENSG00000243885	0.0375941	0.488528
ENSG00000167182	ENSG00000260874	0.0381837	0.486471
ENSG00000147133	ENSG00000180422	0.0393689	0.482719
ENSG00000147133	ENSG00000235566	0.0397394	0.481293
ENSG00000140262	ENSG00000260396	0.0107125	0.629259
ENSG00000140262	ENSG00000258861	0.0225063	0.555883
ENSG00000197905	ENSG00000229740	0.0335103	0.505932
ENSG00000197905	ENSG00000225680	0.0116248	0.620813
ENSG00000197905	ENSG00000225056	0.0194208	0.56998
ENSG00000197905	ENSG00000254366	0.00584681	0.670546
ENSG00000197905	ENSG00000258861	0.00584681	0.670546
ENSG00000197905	ENSG00000258717	0.0257425	0.538942
ENSG00000197905	ENSG00000231083	0.0115188	0.621744
ENSG00000197905	ENSG00000234378	0.00963659	0.637221
ENSG00000197905	ENSG00000254290	0.00113148	0.757227
ENSG00000197905	ENSG00000236975	0.0484655	0.450878
ENSG00000197905	ENSG00000233656	0.00584681	0.670546
ENSG00000197905	ENSG00000235100	0.0357216	0.494751
ENSG00000226501	ENSG00000227012	0.029904	0.520642
ENSG00000226501	ENSG00000243832	0.035433	0.496953
ENSG00000226501	ENSG00000230010	0.0089388	0.643118
ENSG00000226501	ENSG00000237614	0.0268412	0.534067
ENSG00000226501	ENSG00000254293	0.000326044	0.80397
ENSG00000100811	ENSG00000234035	0.0115746	0.621275
ENSG00000100811	ENSG00000250934	0.0461669	0.457964
ENSG00000100811	ENSG00000226764	0.00662946	0.663382
ENSG00000100811	ENSG00000232638	0.00401081	0.695163
ENSG00000100811	ENSG00000204583	0.0206758	0.564524
ENSG00000177485	ENSG00000229556	0.00878117	0.644502
ENSG00000177485	ENSG00000232638	0.0425674	0.471054
ENSG00000178951	ENSG00000261220	0.0254403	0.540305
ENSG00000178951	ENSG00000234292	0.010898	0.626964
ENSG00000178951	ENSG00000261474	0.0461027	0.458276
ENSG00000178951	ENSG00000229719	0.0160559	0.592154
ENSG00000178951	ENSG00000227946	0.0384848	0.485542
ENSG00000178951	ENSG00000250635	0.0351969	0.498829
ENSG00000178951	ENSG00000259758	0.00528142	0.678262
ENSG00000178951	ENSG00000259321	0.0374541	0.488963
ENSG00000178951	ENSG00000260563	0.0364557	0.492319
ENSG00000178951	ENSG00000228022	0.0240126	0.54752
ENSG00000178951	ENSG00000245532	0.0200141	0.567308
ENSG00000178951	ENSG00000236494	0.0191622	0.571531
ENSG00000178951	ENSG00000259673	0.0370182	0.490487
ENSG00000178951	ENSG00000246548	0.0434618	0.467689
ENSG00000178951	ENSG00000255318	0.04715	0.454998
ENSG00000178951	ENSG00000260657	0.0234276	0.551359
ENSG00000178951	ENSG00000236204	0.0237447	0.549676
ENSG00000178951	ENSG00000255557	0.00209496	0.730165
ENSG00000178951	ENSG00000228223	0.0490482	0.447649
ENSG00000181222	ENSG00000228742	0.00375456	0.700278
ENSG00000181222	ENSG00000257849	0.0299607	0.520045
ENSG00000181222	ENSG00000232555	0.00551515	0.675348
ENSG00000181222	ENSG00000232949	0.00958159	0.638031
ENSG00000181222	ENSG00000255479	0.0451135	0.461442
ENSG00000181222	ENSG00000255363	0.0339104	0.504585
ENSG00000181222	ENSG00000224000	0.0182349	0.577795
ENSG00000181222	ENSG00000242147	0.0251021	0.542248
ENSG00000162772	ENSG00000229205	0.0352052	0.498338
ENSG00000162772	ENSG00000227519	0.043809	0.466517
ENSG00000162772	ENSG00000236081	0.029638	0.52147
ENSG00000162772	ENSG00000250957	0.0414166	0.475192
ENSG00000162772	ENSG00000257746	0.0352052	0.498338
ENSG00000069399	ENSG00000176840	0.0322863	0.510835
ENSG00000029363	ENSG00000259527	0.0243586	0.545724
ENSG00000029363	ENSG00000237588	0.015788	0.594461
ENSG00000122565	ENSG00000223382	0.0329234	0.507767
ENSG00000122565	ENSG00000237853	0.0471206	0.455142
ENSG00000122565	ENSG00000261757	0.0317617	0.513589
ENSG00000122565	ENSG00000235021	0.0409228	0.477166
ENSG00000172216	ENSG00000230914	0.0449739	0.46206
ENSG00000172216	ENSG00000261055	0.0438337	0.466359
ENSG00000124092	ENSG00000254615	0.0412871	0.475941
ENSG00000124092	ENSG00000259714	0.0491376	0.446977
ENSG00000124092	ENSG00000205611	0.0392297	0.483146
ENSG00000124092	ENSG00000225490	0.0386833	0.484843
ENSG00000124092	ENSG00000255571	0.0315872	0.514365
ENSG00000124092	ENSG00000228329	0.036197	0.493246
ENSG00000124092	ENSG00000251323	0.00471377	0.685685
ENSG00000124092	ENSG00000261068	0.0281138	0.528228
ENSG00000124092	ENSG00000260473	0.00578949	0.671778
ENSG00000124092	ENSG00000234210	0.0467108	0.456322
ENSG00000124092	ENSG00000258602	0.0125243	0.614112
ENSG00000124092	ENSG00000228791	0.0451135	0.46126
ENSG00000124092	ENSG00000231028	0.0459014	0.459022
ENSG00000169016	ENSG00000260460	0.0226968	0.554807
ENSG00000169016	ENSG00000203279	0.0478928	0.452773
ENSG00000169016	ENSG00000242639	0.0494254	0.445771
ENSG00000169016	ENSG00000235499	0.0338014	0.504992
ENSG00000169016	ENSG00000255989	0.029904	0.520504
ENSG00000169016	ENSG00000259920	0.0403168	0.479369
ENSG00000169016	ENSG00000189149	0.0284124	0.526779
ENSG00000169016	ENSG00000245719	0.0442308	0.465272
ENSG00000169016	ENSG00000233757	0.041423	0.47514
ENSG00000169016	ENSG00000229205	0.0449739	0.462075
ENSG00000169016	ENSG00000215866	0.0177392	0.581208
ENSG00000169016	ENSG00000242078	0.0443161	0.464617
ENSG00000169016	ENSG00000260448	0.0186942	0.573886
ENSG00000169016	ENSG00000261824	0.0412962	0.475768
ENSG00000169016	ENSG00000229656	0.0350619	0.499617
ENSG00000169016	ENSG00000228126	0.0362664	0.493066
ENSG00000169016	ENSG00000249725	0.0361291	0.49343
ENSG00000169016	ENSG00000251359	0.0350335	0.499796
ENSG00000169016	ENSG00000256742	0.01985	0.567903
ENSG00000169016	ENSG00000223634	0.0315954	0.514308
ENSG00000169016	ENSG00000251129	0.0230327	0.55302
ENSG00000169016	ENSG00000251446	0.0443161	0.464617
ENSG00000169016	ENSG00000233396	0.0317714	0.513294
ENSG00000169016	ENSG00000258272	0.0449739	0.462075
ENSG00000169016	ENSG00000230733	0.0403168	0.479348
ENSG00000169016	ENSG00000231689	0.0451135	0.461257
ENSG00000169016	ENSG00000234608	0.0327607	0.508537
ENSG00000169016	ENSG00000232746	0.0484383	0.450957
ENSG00000169016	ENSG00000254136	0.0348864	0.500843
ENSG00000169016	ENSG00000239589	0.0443161	0.464617
ENSG00000120738	ENSG00000250230	0.00615381	0.667848
ENSG00000120738	ENSG00000231177	0.00286195	0.714912
ENSG00000120738	ENSG00000260417	0.0499546	0.443997
ENSG00000120738	ENSG00000225339	0.0352054	0.498051
ENSG00000120738	ENSG00000250508	0.0403687	0.479178
ENSG00000120738	ENSG00000254233	0.0381291	0.486657
ENSG00000120738	ENSG00000225218	0.0214781	0.56041
ENSG00000120738	ENSG00000256875	0.0329234	0.507769
ENSG00000120690	ENSG00000260777	0.0203201	0.565961
ENSG00000120690	ENSG00000256576	0.0485502	0.450698
ENSG00000120690	ENSG00000224930	0.0453889	0.460498
ENSG00000120690	ENSG00000248975	0.017361	0.583784
ENSG00000120690	ENSG00000237290	0.0243867	0.545431
ENSG00000134954	ENSG00000227706	0.0353019	0.497519
ENSG00000134954	ENSG00000254639	0.0475505	0.453935
ENSG00000175592	ENSG00000236501	0.00520585	0.679407
ENSG00000175592	ENSG00000239572	0.041796	0.473498
ENSG00000175592	ENSG00000251085	9.20314e-08	0.937313
ENSG00000175592	ENSG00000228800	9.20314e-08	0.937313
ENSG00000175592	ENSG00000251127	0.000388182	0.796659
ENSG00000175592	ENSG00000226172	9.20314e-08	0.937313
ENSG00000175592	ENSG00000237074	0.0102767	0.632803
ENSG00000175592	ENSG00000228634	0.0445966	0.463789
ENSG00000175592	ENSG00000225879	9.20314e-08	0.937313
ENSG00000175592	ENSG00000249131	0.000117961	0.832903
ENSG00000179348	ENSG00000253986	0.00817695	0.649971
ENSG00000179348	ENSG00000228561	0.00376193	0.699868
ENSG00000179348	ENSG00000256268	0.0317714	0.513303
ENSG00000179348	ENSG00000249346	0.0102748	0.632877
ENSG00000179348	ENSG00000255247	1.71206e-07	0.931107
ENSG00000179348	ENSG00000248975	9.59369e-05	0.837454
ENSG00000179348	ENSG00000253819	0.0191822	0.571346
ENSG00000179348	ENSG00000237290	0.0029	0.713653
ENSG00000125952	ENSG00000228223	0.0365338	0.491998
ENSG00000125952	ENSG00000261526	0.0156273	0.595503
ENSG00000125952	ENSG00000259967	0.0461861	0.45771
ENSG00000125952	ENSG00000233060	0.0376503	0.488283
ENSG00000125952	ENSG00000247970	0.0346733	0.501851
ENSG00000125952	ENSG00000259673	0.0432541	0.468571
ENSG00000125952	ENSG00000237489	0.0119283	0.618649
ENSG00000125952	ENSG00000257808	0.0455621	0.45983
ENSG00000125952	ENSG00000255856	0.00190115	0.734928
ENSG00000125952	ENSG00000254810	0.0285085	0.526119
ENSG00000125952	ENSG00000257543	0.0184055	0.575454
ENSG00000125952	ENSG00000260750	0.0301813	0.519178
ENSG00000125952	ENSG00000261320	0.043355	0.468153
ENSG00000125952	ENSG00000234292	0.0115104	0.621861
ENSG00000125952	ENSG00000178412	0.0461861	0.457723
ENSG00000125952	ENSG00000234142	0.040693	0.478124
ENSG00000125952	ENSG00000260657	0.0420619	0.472578
ENSG00000125952	ENSG00000237899	0.0254836	0.539873
ENSG00000125952	ENSG00000228022	0.0302539	0.518887
ENSG00000125952	ENSG00000261455	0.0460144	0.45862
ENSG00000125952	ENSG00000223473	0.0428776	0.470171
ENSG00000125952	ENSG00000237491	0.0487374	0.449433
ENSG00000125952	ENSG00000245556	0.00871019	0.645225
ENSG00000125952	ENSG00000247373	0.0379274	0.487233
ENSG00000125952	ENSG00000232098	0.0269282	0.533684
ENSG00000125952	ENSG00000261423	0.0487374	0.449403
ENSG00000125952	ENSG00000246548	0.0178429	0.580475
ENSG00000125952	ENSG00000257433	0.0361204	0.493512
ENSG00000125952	ENSG00000249658	0.0351346	0.499106
ENSG00000125952	ENSG00000250635	0.0449686	0.462401
ENSG00000125952	ENSG00000239815	0.0289713	0.523854
ENSG00000125952	ENSG00000229719	0.0434465	0.467774
ENSG00000125952	ENSG00000188185	0.0488852	0.448796
ENSG00000125952	ENSG00000259854	0.0386413	0.485031
ENSG00000125952	ENSG00000258927	0.0276894	0.530036
ENSG00000125952	ENSG00000260619	0.0352596	0.49768
ENSG00000125952	ENSG00000259215	0.0409287	0.477105
ENSG00000125952	ENSG00000232698	0.0352178	0.497841
ENSG00000125952	ENSG00000236700	0.043355	0.468052
ENSG00000125952	ENSG00000205837	0.0471206	0.455174
ENSG00000125952	ENSG00000249875	0.0351346	0.499106
ENSG00000125952	ENSG00000189295	0.0348963	0.50034
ENSG00000068305	ENSG00000225656	0.0225491	0.555624
ENSG00000068305	ENSG00000228692	0.0359477	0.493944
ENSG00000185551	ENSG00000253986	0.0176218	0.58246
ENSG00000185551	ENSG00000255247	0.00223294	0.727684
ENSG00000185551	ENSG00000260604	0.041796	0.473542
ENSG00000185551	ENSG00000260777	0.0178251	0.580722
ENSG00000185551	ENSG00000214650	0.00757984	0.654778
ENSG00000185551	ENSG00000228561	0.0239565	0.548196
ENSG00000185551	ENSG00000232098	0.0154235	0.597111
ENSG00000185551	ENSG00000255839	0.0352091	0.497908
ENSG00000084093	ENSG00000224174	0.00182209	0.737242
ENSG00000084093	ENSG00000261055	0.0183487	0.576546
ENSG00000084093	ENSG00000100181	3.5368e-05	0.858665
ENSG00000084093	ENSG00000237422	0.0166724	0.588709
ENSG00000084093	ENSG00000230834	0.000932681	0.764847
ENSG00000084093	ENSG00000232416	0.0162172	0.591217
ENSG00000140464	ENSG00000223946	0.0135941	0.608093
ENSG00000140464	ENSG00000231485	0.00928766	0.640418
ENSG00000140464	ENSG00000237063	0.0190601	0.572057
ENSG00000140464	ENSG00000259685	0.0346854	0.501564
ENSG00000140464	ENSG00000260023	0.0258768	0.538387
ENSG00000140464	ENSG00000227946	0.0170004	0.586186
ENSG00000140464	ENSG00000249658	0.00698001	0.660089
ENSG00000181222	ENSG00000249345	0.0390935	0.483541
ENSG00000181222	ENSG00000250453	0.0182349	0.577795
ENSG00000181222	ENSG00000235774	0.0239565	0.548248
ENSG00000181222	ENSG00000226043	0.0182349	0.577795
ENSG00000181222	ENSG00000187156	0.018216	0.578153
ENSG00000181222	ENSG00000227748	0.0474966	0.454097
ENSG00000181222	ENSG00000258038	0.0178429	0.580363
ENSG00000181222	ENSG00000237534	0.0231803	0.55239
ENSG00000181222	ENSG00000255666	0.00988718	0.635609
ENSG00000181222	ENSG00000236449	0.00106023	0.759959
ENSG00000181222	ENSG00000232884	0.0216984	0.559499
ENSG00000181222	ENSG00000250514	0.0355494	0.495836
ENSG00000066336	ENSG00000243832	0.0171892	0.584761
ENSG00000066336	ENSG00000231039	0.0129809	0.611645
ENSG00000066336	ENSG00000258867	0.0496653	0.445044
ENSG00000066336	ENSG00000259124	0.00561045	0.673867
ENSG00000066336	ENSG00000259004	0.0113628	0.623371
ENSG00000066336	ENSG00000261512	0.0208424	0.563554
ENSG00000066336	ENSG00000243536	0.0242377	0.546134
ENSG00000164754	ENSG00000230366	0.0258695	0.538508
ENSG00000169375	ENSG00000261474	0.000227992	0.814821
ENSG00000169375	ENSG00000225163	0.0124843	0.614433
ENSG00000169375	ENSG00000259673	6.67815e-08	0.940971
ENSG00000169375	ENSG00000224635	0.0205707	0.56507
ENSG00000169375	ENSG00000260077	0.0318045	0.513104
ENSG00000169375	ENSG00000259685	0.000526829	0.786609
ENSG00000185591	ENSG00000260597	0.0380754	0.486828
ENSG00000112658	ENSG00000259182	0.0217894	0.558862
ENSG00000126561	ENSG00000230555	0.0346853	0.501678
ENSG00000126561	ENSG00000232453	0.0214535	0.560527
ENSG00000126561	ENSG00000205622	0.0202085	0.566481
ENSG00000126561	ENSG00000258867	0.00119044	0.754579
ENSG00000126561	ENSG00000254833	0.0235039	0.551103
ENSG00000126561	ENSG00000261392	0.0488852	0.448638
ENSG00000126561	ENSG00000197989	0.0184851	0.574989
ENSG00000126561	ENSG00000205015	0.0238017	0.548789
ENSG00000126561	ENSG00000233220	0.0357216	0.494875
ENSG00000147133	ENSG00000234142	0.0363876	0.492544
ENSG00000178913	ENSG00000245719	0.0348963	0.500778
ENSG00000178913	ENSG00000237643	0.00695675	0.660445
ENSG00000178913	ENSG00000223946	0.0211579	0.561664
ENSG00000197905	ENSG00000253147	0.0191236	0.571762
ENSG00000197905	ENSG00000259182	0.0166351	0.589025
ENSG00000197905	ENSG00000256155	0.0451135	0.461422
ENSG00000197905	ENSG00000234608	0.0196226	0.569166
ENSG00000197905	ENSG00000230628	0.041982	0.47288
ENSG00000197905	ENSG00000261092	0.0439335	0.465991
ENSG00000197905	ENSG00000242078	0.00584681	0.670546
ENSG00000197905	ENSG00000261839	0.0264652	0.535428
ENSG00000197905	ENSG00000250284	0.0330491	0.507263
ENSG00000197905	ENSG00000258435	0.0157464	0.594699
ENSG00000197905	ENSG00000259920	0.0299147	0.520427
ENSG00000197905	ENSG00000214145	0.0280803	0.52839
ENSG00000197905	ENSG00000231689	0.00745806	0.655742
ENSG00000197905	ENSG00000260460	0.0251021	0.54247
ENSG00000197905	ENSG00000241732	0.0190406	0.572167
ENSG00000197905	ENSG00000249069	0.0154579	0.596863
ENSG00000197905	ENSG00000261709	0.00615381	0.667893
ENSG00000197905	ENSG00000241679	0.018433	0.575263
ENSG00000197905	ENSG00000231977	0.00469107	0.685961
ENSG00000197905	ENSG00000258654	0.00421768	0.692678
ENSG00000131931	ENSG00000247363	0.0268422	0.533982
ENSG00000131931	ENSG00000260430	0.0451135	0.461464
ENSG00000130726	ENSG00000233396	0.0143122	0.604292
ENSG00000130726	ENSG00000260482	0.00742349	0.656184
ENSG00000130726	ENSG00000255451	0.000559566	0.784285
ENSG00000130726	ENSG00000261839	0.00669223	0.662685
ENSG00000130726	ENSG00000250260	0.0437397	0.466777
ENSG00000130726	ENSG00000245719	9.20314e-08	0.937459
ENSG00000130726	ENSG00000259182	0.000241308	0.813252
ENSG00000130726	ENSG00000253147	0.0118075	0.619413
ENSG00000130726	ENSG00000233304	3.11061e-05	0.860955
ENSG00000130726	ENSG00000230628	0.0105394	0.630653
ENSG00000130726	ENSG00000256155	0.0186231	0.574354
ENSG00000130726	ENSG00000234608	0.00537612	0.676807
ENSG00000130726	ENSG00000242078	2.46445e-06	0.901984
ENSG00000130726	ENSG00000231689	5.72165e-06	0.8899
ENSG00000226501	ENSG00000254319	0.0268381	0.534116
ENSG00000226501	ENSG00000244260	0.00902214	0.642274
ENSG00000226501	ENSG00000229630	0.0309415	0.516089
ENSG00000226501	ENSG00000260360	0.0217642	0.559081
ENSG00000178951	ENSG00000251562	0.0443161	0.46471
ENSG00000178951	ENSG00000261526	0.0252834	0.541128
ENSG00000178951	ENSG00000261423	0.0166351	0.58913
ENSG00000178951	ENSG00000259840	0.0486324	0.449712
ENSG00000178951	ENSG00000259685	0.042187	0.472242
ENSG00000178951	ENSG00000242086	0.0322962	0.510565
ENSG00000178951	ENSG00000245156	0.0302984	0.518594
ENSG00000178951	ENSG00000255856	0.0194296	0.569905
ENSG00000178951	ENSG00000260077	0.00537288	0.676908
ENSG00000178951	ENSG00000236081	0.0374236	0.48906
ENSG00000178951	ENSG00000204625	0.0494928	0.445557
ENSG00000178951	ENSG00000260032	0.0208424	0.563477
ENSG00000178951	ENSG00000259854	0.0355494	0.495812
ENSG00000178951	ENSG00000257543	0.0239141	0.548442
ENSG00000178951	ENSG00000249487	0.042187	0.472207
ENSG00000178951	ENSG00000237063	0.0270759	0.532862
ENSG00000178951	ENSG00000223946	0.0110352	0.626085
ENSG00000178951	ENSG00000257433	0.00174158	0.739446
ENSG00000178951	ENSG00000236008	0.0491376	0.44702
ENSG00000178951	ENSG00000237899	0.0286564	0.52559
ENSG00000178951	ENSG00000225331	0.0289019	0.524294
ENSG00000178951	ENSG00000231177	0.0248636	0.543635
ENSG00000178951	ENSG00000251458	0.0161625	0.591567
ENSG00000084093	ENSG00000231291	0.0247172	0.544223
ENSG00000084093	ENSG00000260895	0.0346853	0.501751
ENSG00000169375	ENSG00000204625	0.00466559	0.686423
ENSG00000169375	ENSG00000261204	0.00248172	0.722455
ENSG00000128573	ENSG00000258929	0.0289488	0.524013
ENSG00000128573	ENSG00000227748	0.0321689	0.511216
ENSG00000128573	ENSG00000198468	0.00472087	0.685385
ENSG00000128573	ENSG00000260101	0.00140247	0.748614
ENSG00000128573	ENSG00000253339	6.11213e-07	0.91805
ENSG00000128573	ENSG00000253604	0.00574762	0.672313
ENSG00000128573	ENSG00000247011	0.0343673	0.502949
ENSG00000128573	ENSG00000229102	2.32727e-11	0.978193
ENSG00000128573	ENSG00000256050	0.0251021	0.542185
ENSG00000128573	ENSG00000227938	1.11553e-10	0.973764
ENSG00000128573	ENSG00000248473	0.0135941	0.608129
ENSG00000128573	ENSG00000253302	9.16403e-06	0.882972
ENSG00000128573	ENSG00000232638	0.00440041	0.690327
ENSG00000128573	ENSG00000250634	0.0264042	0.535874
ENSG00000128573	ENSG00000229484	0.00376193	0.699857
ENSG00000128573	ENSG00000254443	0.034066	0.504056
ENSG00000084093	ENSG00000236078	1.91204e-05	0.86981
ENSG00000084093	ENSG00000254615	0.0328685	0.508201
ENSG00000084093	ENSG00000224844	0.000650998	0.777954
ENSG00000169375	ENSG00000249599	2.17341e-05	0.867668
ENSG00000169375	ENSG00000203635	7.13553e-05	0.843873
ENSG00000128573	ENSG00000197813	0.000461531	0.790531
ENSG00000128573	ENSG00000254038	0.0355494	0.49613
ENSG00000128573	ENSG00000231971	0.000493375	0.788441
ENSG00000128573	ENSG00000253154	4.69728e-05	0.853007
ENSG00000128573	ENSG00000249096	0.0381291	0.48665
ENSG00000128573	ENSG00000239498	0.000711768	0.774802
ENSG00000084093	ENSG00000232527	0.0478774	0.453108
ENSG00000084093	ENSG00000253824	0.0428897	0.470081
ENSG00000084093	ENSG00000230866	0.0268422	0.534006
ENSG00000102974	ENSG00000251616	0.0485994	0.449863
ENSG00000164754	ENSG00000249677	0.0251021	0.541923
ENSG00000158773	ENSG00000261526	0.0299761	0.51993
ENSG00000158773	ENSG00000259200	0.0264374	0.535741
ENSG00000158773	ENSG00000250635	0.0354625	0.496773
ENSG00000158773	ENSG00000259215	0.0453463	0.460607
ENSG00000158773	ENSG00000255856	0.0392297	0.483133
ENSG00000158773	ENSG00000214546	0.0292074	0.52308
ENSG00000158773	ENSG00000233060	0.0367404	0.491238
ENSG00000158773	ENSG00000237899	0.0181038	0.578913
ENSG00000158773	ENSG00000246548	0.0190406	0.572167
ENSG00000158773	ENSG00000231754	0.0449739	0.462247
ENSG00000158773	ENSG00000260657	0.041796	0.473522
ENSG00000158773	ENSG00000197813	0.0167512	0.587848
ENSG00000158773	ENSG00000188185	0.0400168	0.480584
ENSG00000158773	ENSG00000251361	0.0453462	0.46064
ENSG00000158773	ENSG00000260771	0.0498151	0.444429
ENSG00000158773	ENSG00000261320	0.0124177	0.61498
ENSG00000158773	ENSG00000239815	0.016712	0.588248
ENSG00000158773	ENSG00000237853	0.0455126	0.460112
ENSG00000158773	ENSG00000261121	0.0305605	0.517676
ENSG00000158773	ENSG00000231509	0.014703	0.601749
ENSG00000100811	ENSG00000226686	0.0490031	0.447823
ENSG00000100811	ENSG00000253774	0.0153876	0.597451
ENSG00000100811	ENSG00000253604	0.00348607	0.703989
ENSG00000100811	ENSG00000249429	0.00252733	0.721389
ENSG00000100811	ENSG00000229989	0.0243867	0.545532
ENSG00000169375	ENSG00000236714	0.00377207	0.699581
ENSG00000169375	ENSG00000258171	0.00106023	0.760332
ENSG00000169375	ENSG00000260633	4.24185e-05	0.854934
ENSG00000169375	ENSG00000230027	0.0363876	0.492495
ENSG00000147133	ENSG00000259503	0.0317617	0.513695
ENSG00000091831	ENSG00000237128	0.0481073	0.452147
ENSG00000091831	ENSG00000258460	0.0485916	0.450595
ENSG00000091831	ENSG00000257746	0.0478928	0.452734
ENSG00000107485	ENSG00000254731	0.0138284	0.606771
ENSG00000107485	ENSG00000248474	0.000388182	0.796744
ENSG00000107485	ENSG00000237021	0.0496014	0.445277
ENSG00000107485	ENSG00000255411	0.0210242	0.562425
ENSG00000107485	ENSG00000242578	0.0147565	0.601382
ENSG00000107485	ENSG00000244952	0.00915738	0.641296
ENSG00000107485	ENSG00000248605	6.38543e-05	0.846239
ENSG00000107485	ENSG00000244576	0.0147714	0.601214
ENSG00000107485	ENSG00000259473	0.00376193	0.700091
ENSG00000107485	ENSG00000232212	0.000356488	0.800392
ENSG00000107485	ENSG00000240567	0.00178435	0.738341
ENSG00000107485	ENSG00000249483	0.00297187	0.71217
ENSG00000107485	ENSG00000254833	0.0306725	0.517107
ENSG00000107485	ENSG00000251226	0.0243079	0.545903
ENSG00000107485	ENSG00000248265	0.0485994	0.450422
ENSG00000107485	ENSG00000259579	0.00833649	0.648311
ENSG00000107485	ENSG00000260454	0.0330491	0.507297
ENSG00000107485	ENSG00000255866	0.0138057	0.607036
ENSG00000107485	ENSG00000257194	0.0451135	0.461312
ENSG00000107485	ENSG00000257431	0.0212277	0.561337
ENSG00000107485	ENSG00000257837	0.000634868	0.778755
ENSG00000107485	ENSG00000261146	0.000634868	0.778755
ENSG00000107485	ENSG00000236700	0.000671596	0.776524
ENSG00000084093	ENSG00000244310	0.000150277	0.826259
ENSG00000084093	ENSG00000223783	0.0370805	0.490287
ENSG00000084093	ENSG00000250770	0.00268212	0.718746
ENSG00000084093	ENSG00000260588	0.0355494	0.495853
ENSG00000084093	ENSG00000234546	0.0289019	0.524356
ENSG00000134107	ENSG00000253227	0.0371788	0.489947
ENSG00000134107	ENSG00000251127	0.0101	0.63424
ENSG00000125952	ENSG00000224173	0.0372969	0.489459
ENSG00000171606	ENSG00000215231	0.0293412	0.522565
ENSG00000153922	ENSG00000259685	0.0189426	0.572667
ENSG00000153922	ENSG00000223727	0.0216969	0.559549
ENSG00000153922	ENSG00000232698	0.0111179	0.625053
ENSG00000153922	ENSG00000237851	0.0387917	0.484488
ENSG00000153922	ENSG00000234292	0.00115744	0.755696
ENSG00000173575	ENSG00000237899	0.00509876	0.680717
ENSG00000173575	ENSG00000251562	0.000370612	0.798844
ENSG00000173575	ENSG00000237489	0.028538	0.525995
ENSG00000173575	ENSG00000245532	0.00733024	0.657021
ENSG00000173575	ENSG00000224934	0.0197146	0.568639
ENSG00000173575	ENSG00000261455	0.00336034	0.706526
ENSG00000173575	ENSG00000188185	0.000777778	0.771294
ENSG00000173575	ENSG00000212694	0.00276279	0.716837
ENSG00000173575	ENSG00000224812	0.0182151	0.578347
ENSG00000173575	ENSG00000233060	0.0111179	0.625069
ENSG00000173575	ENSG00000237491	0.000411715	0.794808
ENSG00000173575	ENSG00000234292	0.00559627	0.674275
ENSG00000173575	ENSG00000232698	0.000728692	0.774033
ENSG00000173575	ENSG00000261220	0.000351607	0.800929
ENSG00000173575	ENSG00000259673	0.000791919	0.770371
ENSG00000173575	ENSG00000225331	0.0210804	0.562069
ENSG00000173575	ENSG00000237851	0.000775456	0.771641
ENSG00000173575	ENSG00000261526	0.000601895	0.781586
ENSG00000173575	ENSG00000258216	0.00742349	0.656024
ENSG00000173575	ENSG00000259685	0.0253019	0.540969
ENSG00000173575	ENSG00000245156	0.0131192	0.61091
ENSG00000173575	ENSG00000223473	0.0258145	0.538715
ENSG00000173575	ENSG00000223946	0.0141588	0.604989
ENSG00000173575	ENSG00000261423	0.00027484	0.809408
ENSG00000173575	ENSG00000247373	0.0282281	0.527507
ENSG00000173575	ENSG00000248175	0.000336837	0.802372
ENSG00000173575	ENSG00000254028	0.0353418	0.497254
ENSG00000173575	ENSG00000228022	0.00245369	0.723143
ENSG00000173575	ENSG00000259503	0.0236985	0.549996
ENSG00000173575	ENSG00000261519	0.0298532	0.520886
ENSG00000173575	ENSG00000224032	0.0352052	0.498546
ENSG00000173575	ENSG00000255670	0.0494928	0.445558
ENSG00000173575	ENSG00000259761	0.00163532	0.742127
ENSG00000173575	ENSG00000231509	0.0259912	0.537758
ENSG00000173575	ENSG00000257543	0.0309316	0.516318
ENSG00000089902	ENSG00000238171	0.0497262	0.444877
ENSG00000205250	ENSG00000260874	0.015788	0.594388
ENSG00000205250	ENSG00000245719	0.00384673	0.698564
ENSG00000164330	ENSG00000251365	0.044248	0.465017
ENSG00000164330	ENSG00000230402	0.0180929	0.578998
ENSG00000164330	ENSG00000248779	0.0326683	0.508855
ENSG00000164330	ENSG00000233569	0.0197139	0.568719
ENSG00000126767	ENSG00000260032	0.0311609	0.515524
ENSG00000126767	ENSG00000250237	0.0280222	0.528573
ENSG00000126767	ENSG00000260464	0.0295855	0.52179
ENSG00000185811	ENSG00000253522	0.0264042	0.536023
ENSG00000185811	ENSG00000230969	0.0299313	0.52031
ENSG00000185811	ENSG00000205056	0.0114483	0.622685
ENSG00000185811	ENSG00000236846	0.0172373	0.584446
ENSG00000185811	ENSG00000230709	0.000335222	0.802681
ENSG00000185811	ENSG00000227531	0.00125023	0.752591
ENSG00000185811	ENSG00000242290	0.00115482	0.755871
ENSG00000185811	ENSG00000235576	0.0478928	0.452871
ENSG00000185811	ENSG00000251301	0.0176218	0.582453
ENSG00000185811	ENSG00000253490	0.0200813	0.566963
ENSG00000130522	ENSG00000254166	0.018135	0.578756
ENSG00000125952	ENSG00000249451	0.040433	0.478917
ENSG00000125952	ENSG00000235665	0.027264	0.531943
ENSG00000125952	ENSG00000259503	0.0186647	0.574077
ENSG00000125952	ENSG00000243179	0.0195672	0.569385
ENSG00000125952	ENSG00000228386	0.0316726	0.514095
ENSG00000125952	ENSG00000247982	0.0384555	0.485681
ENSG00000103495	ENSG00000260460	0.0350858	0.499392
ENSG00000103495	ENSG00000256092	0.00669223	0.662733
ENSG00000103495	ENSG00000245059	0.0148942	0.600276
ENSG00000103495	ENSG00000261839	0.0250405	0.542975
ENSG00000103495	ENSG00000212694	0.0107408	0.628809
ENSG00000103495	ENSG00000254333	0.0313171	0.515092
ENSG00000103495	ENSG00000245719	3.76775e-05	0.857276
ENSG00000103495	ENSG00000235499	4.95142e-05	0.851922
ENSG00000103495	ENSG00000255989	0.000464507	0.790197
ENSG00000103495	ENSG00000233757	0.0119373	0.61855
ENSG00000103495	ENSG00000254136	0.000464507	0.790119
ENSG00000103495	ENSG00000233396	0.00888106	0.643494
ENSG00000103495	ENSG00000228616	0.00200072	0.732415
ENSG00000103495	ENSG00000228718	0.0328917	0.507947
ENSG00000103495	ENSG00000260612	0.0142633	0.604534
ENSG00000103495	ENSG00000234608	0.000619102	0.780021
ENSG00000103495	ENSG00000234129	0.0330874	0.507141
ENSG00000103495	ENSG00000261519	0.0272607	0.531992
ENSG00000103495	ENSG00000260750	0.0116196	0.620993
ENSG00000103495	ENSG00000256742	0.000224388	0.815622
ENSG00000103495	ENSG00000224914	0.00944381	0.63935
ENSG00000103495	ENSG00000241679	0.000386876	0.797
ENSG00000103495	ENSG00000188185	0.0328644	0.508271
ENSG00000103495	ENSG00000260261	0.0378189	0.487592
ENSG00000103495	ENSG00000246394	0.00322554	0.708597
ENSG00000103495	ENSG00000225559	0.0133327	0.609475
ENSG00000103495	ENSG00000256155	0.0417881	0.473702
ENSG00000119950	ENSG00000251072	0.0490482	0.447542
ENSG00000120837	ENSG00000224934	0.0271755	0.532492
ENSG00000120837	ENSG00000188185	0.0138431	0.606547
ENSG00000120837	ENSG00000250312	0.0171363	0.585455
ENSG00000120837	ENSG00000260460	0.0110448	0.625979
ENSG00000120837	ENSG00000261390	0.0450125	0.461957
ENSG00000120837	ENSG00000212694	0.00416298	0.693362
ENSG00000120837	ENSG00000233096	0.0194197	0.570031
ENSG00000120837	ENSG00000253682	0.00293985	0.712748
ENSG00000120837	ENSG00000247373	0.0384089	0.485809
ENSG00000120837	ENSG00000241679	0.00146596	0.746454
ENSG00000120837	ENSG00000233656	0.00293985	0.712748
ENSG00000120837	ENSG00000254281	0.0455621	0.459857
ENSG00000120837	ENSG00000260094	0.00293985	0.712748
ENSG00000120837	ENSG00000224326	0.0122164	0.61623
ENSG00000120837	ENSG00000234378	0.00615381	0.667815
ENSG00000120837	ENSG00000253844	0.0415735	0.474616
ENSG00000120837	ENSG00000259673	0.0460144	0.458602
ENSG00000120837	ENSG00000256092	0.0046604	0.686548
ENSG00000120837	ENSG00000236858	0.0266633	0.534721
ENSG00000120837	ENSG00000233304	0.00443787	0.689497
ENSG00000120837	ENSG00000250436	0.00271604	0.718107
ENSG00000120837	ENSG00000249725	0.00297324	0.712064
ENSG00000120837	ENSG00000261070	0.000376938	0.798296
ENSG00000120837	ENSG00000227088	0.00390049	0.697175
ENSG00000120837	ENSG00000254162	0.00503271	0.681884
ENSG00000120837	ENSG00000225258	0.00997355	0.635053
ENSG00000106459	ENSG00000239815	5.20482e-05	0.850718
ENSG00000106459	ENSG00000236204	0.0105954	0.630198
ENSG00000106459	ENSG00000245750	0.0248636	0.543568
ENSG00000106459	ENSG00000259215	0.00191675	0.734525
ENSG00000106459	ENSG00000259673	0.000777778	0.77136
ENSG00000106459	ENSG00000233060	5.68484e-05	0.848973
ENSG00000106459	ENSG00000234215	0.038676	0.484892
ENSG00000106459	ENSG00000245556	0.0461027	0.458235
ENSG00000106459	ENSG00000257433	0.0237914	0.548905
ENSG00000106459	ENSG00000249451	0.028871	0.524791
ENSG00000106459	ENSG00000223473	0.0148925	0.60038
ENSG00000106459	ENSG00000237899	0.00248172	0.722465
ENSG00000106459	ENSG00000256742	0.00702071	0.659749
ENSG00000106459	ENSG00000179523	0.00874981	0.644875
ENSG00000106459	ENSG00000246548	0.00465159	0.686706
ENSG00000106459	ENSG00000250635	0.000370589	0.798978
ENSG00000106459	ENSG00000232098	0.0299492	0.520189
ENSG00000106459	ENSG00000255856	0.0169144	0.586746
ENSG00000106459	ENSG00000237489	0.019745	0.568387
ENSG00000106459	ENSG00000232698	0.0159386	0.592887
ENSG00000106459	ENSG00000261423	0.000781337	0.771052
ENSG00000143390	ENSG00000245571	0.0447834	0.463058
ENSG00000143390	ENSG00000234807	0.00437827	0.690611
ENSG00000143390	ENSG00000254166	0.0424729	0.471332
ENSG00000143390	ENSG00000232956	0.0410887	0.476661
ENSG00000143390	ENSG00000258733	0.00489609	0.683573
ENSG00000143390	ENSG00000230107	0.0497774	0.44466
ENSG00000143390	ENSG00000260448	0.0493213	0.446326
ENSG00000143390	ENSG00000245651	0.0317714	0.513318
ENSG00000143390	ENSG00000234492	0.0321689	0.511324
ENSG00000169375	ENSG00000254281	0.0493795	0.446091
ENSG00000169375	ENSG00000247982	0.00795726	0.65165
ENSG00000169375	ENSG00000232698	0.0168319	0.587364
ENSG00000169375	ENSG00000248175	0.000199945	0.819376
ENSG00000169375	ENSG00000249451	0.016886	0.587042
ENSG00000169375	ENSG00000234215	0.0436425	0.467089
ENSG00000108055	ENSG00000231681	0.00106245	0.759678
ENSG00000108055	ENSG00000260430	0.000834549	0.768729
ENSG00000108055	ENSG00000240006	0.016886	0.586979
ENSG00000108055	ENSG00000227066	0.000137024	0.829075
ENSG00000108055	ENSG00000260086	0.001718	0.740183
ENSG00000108055	ENSG00000261447	0.0449739	0.462278
ENSG00000108055	ENSG00000250786	0.00592377	0.669908
ENSG00000108055	ENSG00000178107	0.00114226	0.756417
ENSG00000108055	ENSG00000258979	0.00271604	0.718183
ENSG00000108055	ENSG00000236947	0.0346984	0.50139
ENSG00000108055	ENSG00000233610	0.00157131	0.743712
ENSG00000108055	ENSG00000258675	0.0167512	0.587947
ENSG00000108055	ENSG00000245832	0.00563291	0.673477
ENSG00000108055	ENSG00000226644	0.00715621	0.658533
ENSG00000108055	ENSG00000234546	0.0494254	0.445766
ENSG00000108055	ENSG00000230054	0.0182906	0.577462
ENSG00000108055	ENSG00000240996	0.0171428	0.585244
ENSG00000108055	ENSG00000237797	0.0455621	0.459889
ENSG00000108055	ENSG00000230490	0.0223335	0.556732
ENSG00000108055	ENSG00000260823	0.04021	0.479704
ENSG00000108055	ENSG00000253959	0.00575506	0.672109
ENSG00000115415	ENSG00000224137	0.0272588	0.532051
ENSG00000115415	ENSG00000178412	0.0153876	0.59735
ENSG00000115415	ENSG00000260101	0.0426379	0.470888
ENSG00000168610	ENSG00000238171	0.0424209	0.471531
ENSG00000168610	ENSG00000253522	0.0450536	0.461833
ENSG00000168610	ENSG00000254653	0.0432319	0.468712
ENSG00000168610	ENSG00000230490	0.0146625	0.601957
ENSG00000168610	ENSG00000226159	0.0107408	0.62838
ENSG00000177565	ENSG00000225470	0.0461669	0.457978
ENSG00000177565	ENSG00000124915	0.0460144	0.458594
ENSG00000177565	ENSG00000236846	0.0397289	0.481355
ENSG00000177565	ENSG00000232650	0.035116	0.499292
ENSG00000177565	ENSG00000235947	0.0178429	0.580369
ENSG00000177565	ENSG00000230366	0.0350619	0.499657
ENSG00000177565	ENSG00000225173	0.0492092	0.446725
ENSG00000112592	ENSG00000225173	0.000136121	0.829369
ENSG00000112592	ENSG00000261348	0.000285002	0.807907
ENSG00000112592	ENSG00000229989	0.0158452	0.593573
ENSG00000112592	ENSG00000229922	0.00301569	0.711362
ENSG00000112592	ENSG00000224910	0.00266335	0.719187
ENSG00000112592	ENSG00000237520	0.00813	0.650377
ENSG00000112592	ENSG00000229291	0.000285002	0.807907
ENSG00000112592	ENSG00000232650	0.0159374	0.592945
ENSG00000112592	ENSG00000253774	0.00389826	0.697366
ENSG00000177463	ENSG00000255121	0.0243867	0.54539
ENSG00000105698	ENSG00000254298	0.0120283	0.617684
ENSG00000105698	ENSG00000260032	0.0183487	0.576663
ENSG00000105698	ENSG00000233258	0.000634787	0.779108
ENSG00000105698	ENSG00000259888	0.0216969	0.559639
ENSG00000105698	ENSG00000249806	0.00880276	0.644184
ENSG00000105698	ENSG00000248599	0.0099376	0.635295
ENSG00000105698	ENSG00000224718	0.0184055	0.57559
ENSG00000105698	ENSG00000215196	0.000571356	0.78361
ENSG00000124535	ENSG00000223342	0.0348963	0.500369
ENSG00000124535	ENSG00000228386	0.0416569	0.474389
ENSG00000124535	ENSG00000261211	0.043625	0.467187
ENSG00000124535	ENSG00000241169	0.0131404	0.610687
ENSG00000166478	ENSG00000254653	0.0353148	0.497419
ENSG00000166478	ENSG00000176840	0.0225903	0.555376
ENSG00000166478	ENSG00000260655	0.026798	0.534296
ENSG00000166478	ENSG00000230107	0.0323855	0.510011
ENSG00000166478	ENSG00000254443	0.0457788	0.459276
ENSG00000166478	ENSG00000259130	0.0462032	0.457616
ENSG00000166478	ENSG00000253508	0.0284583	0.526582
ENSG00000166478	ENSG00000231297	0.0169144	0.586763
ENSG00000166478	ENSG00000253737	0.0184055	0.575522
ENSG00000181222	ENSG00000258736	0.044823	0.462886
ENSG00000156273	ENSG00000253266	0.0372628	0.489739
ENSG00000156273	ENSG00000249131	0.03239	0.509925
ENSG00000156273	ENSG00000251604	0.0114483	0.622515
ENSG00000156273	ENSG00000251632	0.0366625	0.491547
ENSG00000156273	ENSG00000228800	0.0110736	0.625715
ENSG00000156273	ENSG00000261117	0.00860784	0.646055
ENSG00000156273	ENSG00000250889	0.00662946	0.663398
ENSG00000156273	ENSG00000259721	0.0410948	0.476583
ENSG00000012048	ENSG00000250066	0.0428897	0.470112
ENSG00000173575	ENSG00000203635	0.00113148	0.757134
ENSG00000173575	ENSG00000179523	0.00984757	0.636066
ENSG00000173575	ENSG00000251526	0.00298082	0.71188
ENSG00000173575	ENSG00000259635	0.00284324	0.715398
ENSG00000173575	ENSG00000214650	0.0405271	0.478632
ENSG00000173575	ENSG00000257808	0.00584681	0.670933
ENSG00000173575	ENSG00000236494	0.0104603	0.631476
ENSG00000177606	ENSG00000197332	0.00963544	0.637388
ENSG00000177606	ENSG00000176840	0.0127557	0.612917
ENSG00000177606	ENSG00000253824	0.0274264	0.531271
ENSG00000136997	ENSG00000232956	0.0177392	0.581211
ENSG00000136997	ENSG00000232677	0.0274264	0.531392
ENSG00000136997	ENSG00000251054	0.0424729	0.471376
ENSG00000136997	ENSG00000182057	0.0240124	0.547982
ENSG00000136997	ENSG00000197989	0.0148942	0.600257
ENSG00000175029	ENSG00000236989	0.0427814	0.470484
ENSG00000175029	ENSG00000255451	0.0292002	0.523137
ENSG00000175029	ENSG00000261348	0.0284583	0.526581
ENSG00000175029	ENSG00000250742	0.0148852	0.60057
ENSG00000125651	ENSG00000224032	0.00435986	0.691026
ENSG00000125651	ENSG00000234807	0.037287	0.489655
ENSG00000125651	ENSG00000245571	0.0471206	0.455117
ENSG00000125651	ENSG00000229388	0.0335912	0.505592
ENSG00000125651	ENSG00000232677	0.0343871	0.502817
ENSG00000125651	ENSG00000248079	0.0132074	0.610207
ENSG00000130522	ENSG00000261683	0.0237447	0.549273
ENSG00000198517	ENSG00000229195	0.0394531	0.482484
ENSG00000198517	ENSG00000260032	0.00493112	0.683042
ENSG00000198517	ENSG00000230438	0.0178614	0.58012
ENSG00000198517	ENSG00000259639	0.0232702	0.551974
ENSG00000198517	ENSG00000224231	0.0177392	0.581235
ENSG00000125952	ENSG00000232461	0.0324164	0.509564
ENSG00000106459	ENSG00000246774	0.0178516	0.580284
ENSG00000106459	ENSG00000224032	0.014964	0.599777
ENSG00000106459	ENSG00000224934	0.0238001	0.548838
ENSG00000143390	ENSG00000188825	0.0447834	0.463074
ENSG00000169375	ENSG00000254363	0.0263841	0.536215
ENSG00000169375	ENSG00000225386	3.73298e-08	0.94581
ENSG00000169375	ENSG00000215162	7.85822e-05	0.841749
ENSG00000169375	ENSG00000241884	0.0186396	0.574253
ENSG00000169375	ENSG00000226891	0.024798	0.543956
ENSG00000169375	ENSG00000261104	0.0430356	0.469383
ENSG00000169375	ENSG00000259372	0.00871019	0.645289
ENSG00000169375	ENSG00000261121	0.0417684	0.473807
ENSG00000178691	ENSG00000253308	0.0170004	0.586128
ENSG00000112592	ENSG00000224848	0.0158264	0.594124
ENSG00000112592	ENSG00000166770	0.0144983	0.602966
ENSG00000112592	ENSG00000246211	0.00720648	0.658146
ENSG00000112592	ENSG00000259153	0.0219813	0.557957
ENSG00000112592	ENSG00000261824	0.0396022	0.482031
ENSG00000112592	ENSG00000203279	0.00842268	0.647603
ENSG00000112592	ENSG00000233208	0.0156273	0.595537
ENSG00000112592	ENSG00000246465	0.0355779	0.495396
ENSG00000112592	ENSG00000229656	0.00340905	0.705275
ENSG00000112592	ENSG00000254277	0.000285002	0.807907
ENSG00000112592	ENSG00000232977	0.00169503	0.740744
ENSG00000112592	ENSG00000261650	0.000285002	0.807907
ENSG00000112592	ENSG00000214039	0.000285002	0.807853
ENSG00000112592	ENSG00000228126	0.0288904	0.524471
ENSG00000105698	ENSG00000225872	0.00559627	0.674342
ENSG00000105698	ENSG00000223834	0.0412962	0.475754
ENSG00000105698	ENSG00000261379	0.0497772	0.444697
ENSG00000105698	ENSG00000251359	0.0449739	0.462111
ENSG00000105698	ENSG00000230051	0.00226754	0.726186
ENSG00000105698	ENSG00000232677	0.00513819	0.680318
ENSG00000105698	ENSG00000230725	0.0107125	0.629096
[truncated: 854 more rows]
