# Supplementary material for: Dynamic TF-lncRNA Regulatory Networks Revealed Prognostic Signatures in the Development of Ovarian Cancer
Source: Front Bioeng Biotechnol. 2020 May 13;8:460. doi: 10.3389/fbioe.2020.00460 (PMC7237576; doi:10.3389/fbioe.2020.00460)
Supplement: Supplementary file 2 [file Table_2.XLSX]

## Sheet: Sheet1
Table S2. TF-lncRNA interactions in stage III of OC.
TFs	LncRNAs	FDR	Pearson correlation coefficients
ENSG00000102974	ENSG00000261757	0.0236997	0.133842
ENSG00000102974	ENSG00000235049	0.0041592	0.176308
ENSG00000102974	ENSG00000259863	0.0307537	0.126039
ENSG00000102974	ENSG00000253871	0.0174771	0.142381
ENSG00000102974	ENSG00000246777	1.5478e-07	0.316854
ENSG00000102974	ENSG00000231881	0.00167351	0.194454
ENSG00000102974	ENSG00000260588	0.047272	0.112041
ENSG00000102974	ENSG00000231977	0.000104153	0.239699
ENSG00000102974	ENSG00000188825	0.0202106	0.138366
ENSG00000102974	ENSG00000232001	0.0314052	0.125422
ENSG00000102974	ENSG00000231505	0.0152337	0.145984
ENSG00000102974	ENSG00000260430	0.0152286	0.145995
ENSG00000102974	ENSG00000250260	0.0138729	0.148314
ENSG00000102974	ENSG00000260464	0.0304223	0.126351
ENSG00000102974	ENSG00000189149	0.0224827	0.135364
ENSG00000102974	ENSG00000260739	0.0486791	0.110986
ENSG00000102974	ENSG00000197291	0.00381453	0.178007
ENSG00000102974	ENSG00000260209	0.00990909	0.156788
ENSG00000102974	ENSG00000185847	5.61787e-05	0.24836
ENSG00000102974	ENSG00000254443	0.029112	0.127716
ENSG00000102974	ENSG00000176320	0.0103849	0.15564
ENSG00000102974	ENSG00000255571	0.0144051	0.147435
ENSG00000102974	ENSG00000229433	0.000683278	0.210055
ENSG00000102974	ENSG00000261117	0.044376	0.114321
ENSG00000102974	ENSG00000254790	0.047857	0.111633
ENSG00000102974	ENSG00000251387	2.315e-05	0.260238
ENSG00000102974	ENSG00000261146	0.00650146	0.166632
ENSG00000102974	ENSG00000259714	0.0328837	0.123875
ENSG00000102974	ENSG00000224810	0.000471674	0.216216
ENSG00000102974	ENSG00000225559	0.0101587	0.156114
ENSG00000102974	ENSG00000241593	0.0110595	0.154054
ENSG00000102974	ENSG00000233757	9.28337e-09	0.343203
ENSG00000102974	ENSG00000232977	0.0300403	0.126726
ENSG00000102974	ENSG00000223768	0.0396406	0.117939
ENSG00000102974	ENSG00000248876	0.0371293	0.119971
ENSG00000102974	ENSG00000227542	0.00263998	0.185615
ENSG00000102974	ENSG00000249725	0.0263125	0.130761
ENSG00000102974	ENSG00000261839	0.00610463	0.167964
ENSG00000102974	ENSG00000239815	0.00129316	0.198977
ENSG00000102974	ENSG00000261030	0.013473	0.148971
ENSG00000102974	ENSG00000245571	0.0347395	0.122109
ENSG00000102974	ENSG00000233775	0.000533033	0.21417
ENSG00000102974	ENSG00000236204	0.0310411	0.125768
ENSG00000102974	ENSG00000260122	0.00704246	0.164865
ENSG00000102974	ENSG00000231204	0.00491946	0.17267
ENSG00000102974	ENSG00000251417	0.0217399	0.136353
ENSG00000102974	ENSG00000235806	0.00861298	0.160245
ENSG00000102974	ENSG00000255121	0.00708731	0.164737
ENSG00000102974	ENSG00000256875	0.0274172	0.12951
ENSG00000102974	ENSG00000240996	6.38358e-07	0.302178
ENSG00000102974	ENSG00000230590	2.61299e-05	0.258623
ENSG00000102974	ENSG00000226137	9.49405e-11	0.381032
ENSG00000102974	ENSG00000260619	0.0433865	0.115067
ENSG00000102974	ENSG00000237838	0.00428776	0.175701
ENSG00000102974	ENSG00000215241	8.53591e-06	0.272623
ENSG00000102974	ENSG00000223466	0.0424969	0.115734
ENSG00000102974	ENSG00000229203	0.0180014	0.141538
ENSG00000102974	ENSG00000224812	0.0182617	0.141084
ENSG00000102974	ENSG00000205611	0.00238727	0.187581
ENSG00000102974	ENSG00000225637	0.0173403	0.142595
ENSG00000102974	ENSG00000259705	0.012428	0.151017
ENSG00000102974	ENSG00000232098	0.000770329	0.207973
ENSG00000102974	ENSG00000258777	0.000290439	0.224314
ENSG00000102974	ENSG00000260792	0.0471535	0.112155
ENSG00000102974	ENSG00000259920	0.000658564	0.210707
ENSG00000102974	ENSG00000259005	0.0199851	0.138658
ENSG00000102974	ENSG00000223473	2.34869e-05	0.260027
ENSG00000102974	ENSG00000230555	0.00530921	0.170966
ENSG00000102974	ENSG00000249526	0.00620766	0.167622
ENSG00000102974	ENSG00000227245	0.0344393	0.122412
ENSG00000102974	ENSG00000179523	3.84661e-05	0.253657
ENSG00000102974	ENSG00000214650	0.0340431	0.122782
ENSG00000102974	ENSG00000257742	0.0150969	0.146262
ENSG00000102974	ENSG00000234129	3.75389e-05	0.254006
ENSG00000102974	ENSG00000249145	0.0492715	0.110523
ENSG00000102974	ENSG00000250635	0.00998289	0.156613
ENSG00000102974	ENSG00000231754	0.00109645	0.201824
ENSG00000102974	ENSG00000260655	0.0297601	0.127006
ENSG00000102974	ENSG00000256248	0.0437542	0.114754
ENSG00000102974	ENSG00000261685	0.00206706	0.190398
ENSG00000102974	ENSG00000224914	3.04652e-06	0.284907
ENSG00000102974	ENSG00000225413	0.0356811	0.121289
ENSG00000102974	ENSG00000255451	0.0414281	0.11655
ENSG00000102974	ENSG00000234828	0.00229707	0.188385
ENSG00000102974	ENSG00000261786	0.00652301	0.166555
ENSG00000102974	ENSG00000230733	0.00719566	0.164395
ENSG00000102974	ENSG00000232117	0.00338827	0.180568
ENSG00000102974	ENSG00000204792	0.00109991	0.201768
ENSG00000102974	ENSG00000227374	1.56886e-05	0.265175
ENSG00000102974	ENSG00000258876	0.0247838	0.13244
ENSG00000102974	ENSG00000258001	0.00031765	0.222988
ENSG00000102974	ENSG00000253317	0.0104486	0.155495
ENSG00000102974	ENSG00000259928	0.0412733	0.116653
ENSG00000102974	ENSG00000250508	0.00197936	0.191352
ENSG00000102974	ENSG00000253390	0.0410691	0.116836
ENSG00000102974	ENSG00000259182	0.0115584	0.152974
ENSG00000102974	ENSG00000224934	0.000374955	0.220282
ENSG00000102974	ENSG00000259814	0.0319192	0.124924
ENSG00000102974	ENSG00000250312	5.88827e-05	0.247704
ENSG00000102974	ENSG00000259673	0.0083884	0.160897
ENSG00000102974	ENSG00000177640	0.00201406	0.190975
ENSG00000102974	ENSG00000257534	0.0437159	0.114801
ENSG00000102974	ENSG00000256742	0.0239844	0.133438
ENSG00000102974	ENSG00000253151	0.0391437	0.118302
ENSG00000102974	ENSG00000247373	0.00699954	0.16499
ENSG00000102974	ENSG00000260555	0.00650146	0.166621
ENSG00000102974	ENSG00000233060	0.0320029	0.124786
ENSG00000102974	ENSG00000261386	9.93611e-06	0.270731
ENSG00000102974	ENSG00000260874	4.81421e-10	0.368158
ENSG00000102974	ENSG00000260455	0.0366878	0.120409
ENSG00000106462	ENSG00000251611	0.0189027	0.140275
ENSG00000106462	ENSG00000261320	3.6016e-05	0.254519
ENSG00000106462	ENSG00000226355	0.049187	0.110603
ENSG00000106462	ENSG00000258857	0.00851044	0.160584
ENSG00000106462	ENSG00000233721	0.0423876	0.11583
ENSG00000106462	ENSG00000254869	0.0468084	0.112381
ENSG00000106462	ENSG00000259153	0.000181033	0.231409
ENSG00000106462	ENSG00000260588	0.0402652	0.117435
ENSG00000106462	ENSG00000197291	0.0331044	0.123679
ENSG00000102974	ENSG00000250682	0.0066832	0.166036
ENSG00000102974	ENSG00000259715	0.00114084	0.201192
ENSG00000102974	ENSG00000258913	0.0179425	0.141618
ENSG00000102974	ENSG00000228223	1.1395e-10	0.379613
ENSG00000102974	ENSG00000234350	0.0145153	0.147241
ENSG00000102974	ENSG00000188660	0.0127009	0.150457
ENSG00000102974	ENSG00000260532	0.0191362	0.139875
ENSG00000102974	ENSG00000251408	0.0491091	0.11066
ENSG00000102974	ENSG00000235499	1.77535e-06	0.291195
ENSG00000102974	ENSG00000255989	3.07501e-06	0.284729
ENSG00000102974	ENSG00000261519	1.58267e-13	0.426171
ENSG00000102974	ENSG00000259438	0.0490417	0.110703
ENSG00000102974	ENSG00000258425	0.0371934	0.119919
ENSG00000102974	ENSG00000235119	0.00125344	0.199591
ENSG00000106462	ENSG00000259806	0.0400166	0.11765
ENSG00000106462	ENSG00000233396	0.0286382	0.128177
ENSG00000106462	ENSG00000237943	0.00914762	0.158754
ENSG00000106462	ENSG00000246777	0.0435062	0.114976
ENSG00000106462	ENSG00000260423	8.99143e-05	0.241808
ENSG00000106462	ENSG00000253508	0.000110088	0.238964
ENSG00000106462	ENSG00000223401	0.0275916	0.129306
ENSG00000106462	ENSG00000255571	0.0084109	0.16084
ENSG00000106462	ENSG00000226363	0.00347773	0.179988
ENSG00000106462	ENSG00000233081	0.0451644	0.113665
ENSG00000106462	ENSG00000232001	0.00661625	0.166279
ENSG00000106462	ENSG00000231505	0.0383041	0.118958
ENSG00000153922	ENSG00000251562	5.01792e-08	0.327816
ENSG00000153922	ENSG00000224032	3.27716e-05	0.255748
ENSG00000153922	ENSG00000212694	0.000691536	0.209869
ENSG00000153922	ENSG00000255458	0.0170577	0.142992
ENSG00000153922	ENSG00000259635	0.000105981	0.23946
ENSG00000153922	ENSG00000225470	0.0456311	0.11325
ENSG00000153922	ENSG00000228906	2.14147e-06	0.288994
ENSG00000153922	ENSG00000249167	0.00200511	0.191067
ENSG00000153922	ENSG00000203809	0.0191261	0.139897
ENSG00000153922	ENSG00000232618	0.0250327	0.132158
ENSG00000153922	ENSG00000239815	0.000567217	0.213147
ENSG00000153922	ENSG00000258001	0.0105396	0.155277
ENSG00000153922	ENSG00000234350	0.0102429	0.155933
ENSG00000153922	ENSG00000261379	0.000723248	0.209088
ENSG00000153922	ENSG00000223401	0.00674731	0.165803
ENSG00000153922	ENSG00000260563	0.000226342	0.228206
ENSG00000153922	ENSG00000245532	1.58091e-05	0.265072
ENSG00000153922	ENSG00000261519	0.00222496	0.189031
ENSG00000153922	ENSG00000231881	0.0498499	0.110106
ENSG00000153922	ENSG00000260101	0.0164284	0.143975
ENSG00000153922	ENSG00000185847	0.00322676	0.181566
ENSG00000153922	ENSG00000258777	0.0196459	0.139152
ENSG00000153922	ENSG00000224934	5.75694e-06	0.277376
ENSG00000153922	ENSG00000223473	2.2758e-06	0.288295
ENSG00000153922	ENSG00000246774	0.000426546	0.217949
ENSG00000153922	ENSG00000232284	0.000435607	0.217613
ENSG00000153922	ENSG00000251615	0.00036781	0.220593
ENSG00000153922	ENSG00000226891	0.000339042	0.221964
ENSG00000153922	ENSG00000251611	0.0466015	0.112517
ENSG00000153922	ENSG00000179523	5.21562e-05	0.249374
ENSG00000153922	ENSG00000215196	0.0403145	0.117394
ENSG00000153922	ENSG00000227542	0.00598717	0.168384
ENSG00000153922	ENSG00000259863	0.012171	0.151526
ENSG00000153922	ENSG00000261220	0.0415282	0.116475
ENSG00000153922	ENSG00000233723	2.339e-05	0.260086
ENSG00000153922	ENSG00000205562	0.0239797	0.133452
ENSG00000153922	ENSG00000258667	0.0464664	0.112618
ENSG00000153922	ENSG00000231024	0.0409593	0.116921
ENSG00000153922	ENSG00000230590	2.12497e-13	0.424708
ENSG00000102974	ENSG00000231814	0.00674131	0.165837
ENSG00000102974	ENSG00000229921	0.0138095	0.148424
ENSG00000102974	ENSG00000249167	0.0121395	0.1516
ENSG00000102974	ENSG00000226655	0.0372442	0.119854
ENSG00000102974	ENSG00000260646	0.00370973	0.178546
ENSG00000102974	ENSG00000224265	0.028299	0.128514
ENSG00000102974	ENSG00000258582	0.0201885	0.138405
ENSG00000102974	ENSG00000259957	0.00945015	0.157952
ENSG00000102974	ENSG00000231252	0.00278266	0.184505
ENSG00000102974	ENSG00000259203	0.00756106	0.16324
ENSG00000102974	ENSG00000250519	0.00397338	0.177243
ENSG00000102974	ENSG00000246100	0.00999074	0.15659
ENSG00000102974	ENSG00000175898	0.00168795	0.194274
ENSG00000102974	ENSG00000249752	0.0398565	0.117762
ENSG00000102974	ENSG00000261320	4.05959e-07	0.306872
ENSG00000102974	ENSG00000248844	0.0182535	0.141119
ENSG00000102974	ENSG00000238291	0.0477576	0.111705
ENSG00000102974	ENSG00000249487	0.0258598	0.131277
ENSG00000102974	ENSG00000261617	0.0148286	0.146717
ENSG00000102974	ENSG00000254670	0.000346625	0.221571
ENSG00000102974	ENSG00000223814	0.0430292	0.115324
ENSG00000102974	ENSG00000223823	0.00805344	0.161809
ENSG00000102974	ENSG00000248479	0.0266646	0.130372
ENSG00000102974	ENSG00000261069	0.0123745	0.151123
ENSG00000102974	ENSG00000229214	0.0444593	0.114257
ENSG00000102974	ENSG00000237588	0.045768	0.113126
ENSG00000102974	ENSG00000236106	0.00625359	0.167477
ENSG00000106462	ENSG00000231808	0.010122	0.156202
ENSG00000106462	ENSG00000238230	0.00084594	0.206398
ENSG00000106462	ENSG00000259757	0.0400965	0.117571
ENSG00000106462	ENSG00000259869	0.0253837	0.131779
ENSG00000106462	ENSG00000261334	0.00937558	0.158146
ENSG00000073614	ENSG00000261839	0.0281008	0.128736
ENSG00000073614	ENSG00000237021	0.022114	0.135845
ENSG00000117222	ENSG00000245719	0.0320225	0.124761
ENSG00000117222	ENSG00000260101	0.0302295	0.12653
ENSG00000117222	ENSG00000232284	0.00744252	0.163627
ENSG00000117222	ENSG00000258636	0.0158479	0.144908
ENSG00000117222	ENSG00000233723	1.96908e-07	0.314523
ENSG00000117222	ENSG00000260360	0.0189644	0.140166
ENSG00000117222	ENSG00000260464	1.3303e-08	0.340072
ENSG00000117222	ENSG00000256248	0.0241279	0.133208
ENSG00000117222	ENSG00000205562	0.0372684	0.119825
ENSG00000117222	ENSG00000236975	0.00285166	0.184074
ENSG00000117222	ENSG00000235100	0.0277604	0.129078
ENSG00000117222	ENSG00000240996	2.14147e-06	0.288977
ENSG00000117222	ENSG00000251615	0.0190762	0.139973
ENSG00000117222	ENSG00000256155	0.0160038	0.144628
ENSG00000117222	ENSG00000178977	0.0344044	0.122445
ENSG00000117222	ENSG00000203809	0.00807815	0.161725
ENSG00000117222	ENSG00000227542	8.82519e-05	0.242071
ENSG00000117222	ENSG00000254670	0.0170121	0.143065
ENSG00000117222	ENSG00000260805	0.000167603	0.232646
ENSG00000117222	ENSG00000236989	0.00901929	0.159145
ENSG00000117222	ENSG00000233137	3.28246e-06	0.283998
ENSG00000117222	ENSG00000226756	0.00250865	0.186653
ENSG00000117222	ENSG00000247363	0.043287	0.115145
ENSG00000117222	ENSG00000198468	3.39066e-05	0.255319
ENSG00000117222	ENSG00000234350	0.00478023	0.173317
ENSG00000117222	ENSG00000228906	2.98318e-05	0.256932
ENSG00000117222	ENSG00000256124	0.0337807	0.123016
ENSG00000117222	ENSG00000259673	0.0207702	0.13762
ENSG00000117222	ENSG00000259438	0.00811683	0.161617
ENSG00000117222	ENSG00000257258	0.00325838	0.181368
ENSG00000117222	ENSG00000253390	0.0151806	0.146126
ENSG00000117222	ENSG00000228223	4.62541e-14	0.436133
ENSG00000117222	ENSG00000236106	0.0117066	0.152637
ENSG00000117222	ENSG00000232104	0.0276292	0.129255
ENSG00000117222	ENSG00000239815	0.00546927	0.170333
ENSG00000117222	ENSG00000228065	0.000194558	0.230406
ENSG00000117222	ENSG00000245571	0.0366946	0.1204
ENSG00000117222	ENSG00000223473	0.000481593	0.215892
ENSG00000117222	ENSG00000177640	0.00172369	0.193891
ENSG00000117222	ENSG00000249167	0.0230351	0.13464
ENSG00000117222	ENSG00000224934	0.00587679	0.168768
ENSG00000117222	ENSG00000231460	0.0230229	0.134662
ENSG00000117222	ENSG00000234807	0.0229144	0.134793
ENSG00000117222	ENSG00000260750	0.00461266	0.174152
ENSG00000117222	ENSG00000261411	0.0293434	0.127471
ENSG00000117222	ENSG00000245059	0.01083	0.154641
ENSG00000117222	ENSG00000260588	0.0295689	0.12719
ENSG00000117222	ENSG00000256742	2.18124e-05	0.261007
ENSG00000117222	ENSG00000237021	0.00812091	0.161603
ENSG00000117222	ENSG00000236204	0.000507573	0.215024
ENSG00000117222	ENSG00000188185	0.00276535	0.184668
ENSG00000117222	ENSG00000250312	0.00765457	0.162961
ENSG00000117222	ENSG00000261204	0.0213595	0.13691
ENSG00000117222	ENSG00000260122	0.000753311	0.208366
ENSG00000117222	ENSG00000237588	0.026207	0.130868
ENSG00000117222	ENSG00000259863	0.0187518	0.140484
ENSG00000117222	ENSG00000249094	0.0471635	0.112127
ENSG00000117222	ENSG00000249131	0.00386304	0.17776
ENSG00000117222	ENSG00000223768	0.000122609	0.237273
ENSG00000117222	ENSG00000223891	0.0124766	0.150913
ENSG00000117222	ENSG00000259920	0.00231523	0.188215
ENSG00000117222	ENSG00000232677	0.0015208	0.196145
ENSG00000117222	ENSG00000258819	0.0119753	0.152002
ENSG00000117222	ENSG00000225039	0.0104374	0.155536
ENSG00000117222	ENSG00000251628	0.0465593	0.112548
ENSG00000117222	ENSG00000237609	0.0431065	0.115279
ENSG00000117222	ENSG00000227946	0.0182054	0.141211
ENSG00000117222	ENSG00000253642	0.0379702	0.119264
ENSG00000117222	ENSG00000255839	0.000427189	0.217911
ENSG00000117222	ENSG00000260509	0.0163163	0.144149
ENSG00000117222	ENSG00000233396	4.74017e-12	0.403696
ENSG00000117222	ENSG00000261320	0.00569683	0.169423
ENSG00000117222	ENSG00000261504	0.0283677	0.128448
ENSG00000117222	ENSG00000261519	0.00605509	0.168143
ENSG00000117222	ENSG00000233895	1.20341e-05	0.268458
ENSG00000117222	ENSG00000246774	0.0303575	0.126407
ENSG00000117222	ENSG00000234944	0.00649554	0.166662
ENSG00000117222	ENSG00000231704	0.0276882	0.129173
ENSG00000117222	ENSG00000250934	8.42871e-06	0.272818
ENSG00000117222	ENSG00000230590	0.00109545	0.201852
ENSG00000117222	ENSG00000242104	0.0151627	0.146175
ENSG00000117222	ENSG00000258001	0.00801981	0.161939
ENSG00000117222	ENSG00000246465	3.41763e-06	0.283547
ENSG00000117222	ENSG00000228873	0.0086752	0.160056
ENSG00000117222	ENSG00000220161	0.0212414	0.137033
ENSG00000117222	ENSG00000255191	0.00298442	0.183087
ENSG00000117222	ENSG00000258777	0.0102082	0.156014
ENSG00000117222	ENSG00000247373	0.00182251	0.192812
ENSG00000117222	ENSG00000233775	0.00257536	0.186102
ENSG00000117222	ENSG00000224810	1.70701e-06	0.29161
ENSG00000117222	ENSG00000231808	0.0391358	0.118324
ENSG00000117222	ENSG00000248103	0.0115076	0.153077
ENSG00000102974	ENSG00000256982	0.00138376	0.197803
ENSG00000102974	ENSG00000204603	5.15116e-07	0.304298
ENSG00000102974	ENSG00000253266	0.0389706	0.118457
ENSG00000102974	ENSG00000260539	0	0.448081
ENSG00000102974	ENSG00000233760	0.000260987	0.226039
ENSG00000102974	ENSG00000260271	0.02997	0.126798
ENSG00000102974	ENSG00000251611	0.00997322	0.156645
ENSG00000102974	ENSG00000228271	0.033113	0.123667
ENSG00000106462	ENSG00000260973	0.0228397	0.134883
ENSG00000102974	ENSG00000243083	0.00552596	0.170103
ENSG00000102974	ENSG00000258717	0.021213	0.137071
ENSG00000102974	ENSG00000258636	0.00482371	0.173051
ENSG00000102974	ENSG00000258976	0.0041389	0.176426
ENSG00000106462	ENSG00000234350	0.0370083	0.120087
ENSG00000106462	ENSG00000246465	2.19631e-05	0.260918
ENSG00000106462	ENSG00000244649	0.0129544	0.14995
ENSG00000106462	ENSG00000257826	0.0359351	0.121049
ENSG00000106462	ENSG00000233835	0.00241812	0.187362
ENSG00000102974	ENSG00000205562	0.0452198	0.113607
ENSG00000102974	ENSG00000231460	0.0415573	0.11645
ENSG00000102974	ENSG00000260186	0.00957006	0.157615
ENSG00000106462	ENSG00000203809	0.00592739	0.168578
ENSG00000106462	ENSG00000251446	0.0356657	0.121302
ENSG00000102974	ENSG00000233143	0.0365296	0.120535
ENSG00000102974	ENSG00000256001	0.0116149	0.152826
ENSG00000102974	ENSG00000224310	0.000898795	0.205387
ENSG00000102974	ENSG00000238033	0.0151817	0.146117
ENSG00000102974	ENSG00000226197	0.0329485	0.123819
ENSG00000106462	ENSG00000235887	0.0366506	0.120451
ENSG00000102974	ENSG00000214548	0.0183544	0.14097
ENSG00000106462	ENSG00000237594	0.011032	0.15413
ENSG00000106462	ENSG00000254293	0.00457592	0.174315
ENSG00000153922	ENSG00000246777	0.00198583	0.191274
ENSG00000153922	ENSG00000100181	0.0456539	0.113235
ENSG00000153922	ENSG00000226137	0.000333023	0.222248
ENSG00000153922	ENSG00000260032	0.000118574	0.237822
ENSG00000153922	ENSG00000255839	0.00970984	0.157248
ENSG00000153922	ENSG00000223946	0.0175559	0.142248
ENSG00000153922	ENSG00000232104	0.0211444	0.13718
ENSG00000153922	ENSG00000259198	0.0105285	0.15531
ENSG00000153922	ENSG00000236204	0.0132146	0.14948
ENSG00000153922	ENSG00000231485	0.0156604	0.145235
ENSG00000153922	ENSG00000253720	0.0325072	0.124274
ENSG00000153922	ENSG00000227748	0.0144911	0.14729
ENSG00000153922	ENSG00000261474	0.00182965	0.192728
ENSG00000153922	ENSG00000253669	0.00607391	0.168081
ENSG00000153922	ENSG00000261839	0.00916059	0.158722
ENSG00000153922	ENSG00000256001	0.00593061	0.168564
ENSG00000153922	ENSG00000260588	0.0263697	0.130679
ENSG00000153922	ENSG00000260464	0.0192415	0.139717
ENSG00000153922	ENSG00000230310	0.0180065	0.141513
ENSG00000153922	ENSG00000250874	0.00465177	0.173964
ENSG00000153922	ENSG00000228223	0.00451639	0.174555
ENSG00000153922	ENSG00000250635	1.43532e-05	0.266355
ENSG00000153922	ENSG00000250666	0.0218326	0.136213
ENSG00000153922	ENSG00000228634	7.14743e-08	0.324557
ENSG00000153922	ENSG00000225506	0.0368249	0.120276
ENSG00000102974	ENSG00000228697	0.0106246	0.155091
ENSG00000102974	ENSG00000189295	0.00763121	0.163031
ENSG00000102974	ENSG00000235343	0.0319698	0.124861
ENSG00000102974	ENSG00000233396	1.71677e-08	0.337778
ENSG00000102974	ENSG00000261128	1.01647e-10	0.380511
ENSG00000106462	ENSG00000225007	0.0277141	0.129129
ENSG00000106462	ENSG00000261504	1.23295e-05	0.268159
ENSG00000106462	ENSG00000188660	0.000674969	0.210291
ENSG00000116478	ENSG00000240996	0.0476237	0.111794
ENSG00000116478	ENSG00000176840	0.000216126	0.228917
ENSG00000116478	ENSG00000255992	0.0269167	0.130108
ENSG00000116478	ENSG00000235007	0.0429329	0.115414
ENSG00000116478	ENSG00000261594	0.0115908	0.152873
ENSG00000116478	ENSG00000239815	0.000230387	0.227966
ENSG00000116478	ENSG00000197332	0.000203784	0.229774
ENSG00000116478	ENSG00000233775	0.000133902	0.235953
ENSG00000116478	ENSG00000247363	0.00642711	0.166903
ENSG00000116478	ENSG00000231485	0.047423	0.111946
ENSG00000116478	ENSG00000259438	0.00852892	0.160514
ENSG00000116478	ENSG00000234261	0.015187	0.146096
ENSG00000116478	ENSG00000234807	0.00475085	0.173502
ENSG00000116478	ENSG00000235358	0.00610463	0.16796
ENSG00000116478	ENSG00000234350	0.0115825	0.152895
ENSG00000116478	ENSG00000249487	0.00153238	0.195956
ENSG00000116478	ENSG00000260874	0.0128449	0.150165
ENSG00000116478	ENSG00000260274	0.0385666	0.118742
ENSG00000116478	ENSG00000218510	0.000315075	0.223121
ENSG00000116478	ENSG00000223382	0.0304894	0.126282
ENSG00000116478	ENSG00000237943	0.0391923	0.118262
ENSG00000116478	ENSG00000184274	0.00195447	0.191572
ENSG00000116478	ENSG00000145063	0.0452209	0.113603
ENSG00000116478	ENSG00000253986	0.00578558	0.169082
ENSG00000116478	ENSG00000260360	0.0391433	0.118307
ENSG00000116478	ENSG00000223946	0.0484752	0.111153
ENSG00000116478	ENSG00000237063	0.0109503	0.15432
ENSG00000116478	ENSG00000226756	0.00148642	0.196521
ENSG00000116478	ENSG00000255856	0.0335609	0.123272
ENSG00000116478	ENSG00000232453	0.00463328	0.174058
ENSG00000116478	ENSG00000260464	0.0110091	0.154186
ENSG00000116478	ENSG00000256742	0.00828849	0.161145
ENSG00000116478	ENSG00000182057	0.0303582	0.126403
ENSG00000116478	ENSG00000254298	0.0329485	0.12382
ENSG00000116478	ENSG00000260430	0.0135732	0.148816
ENSG00000116478	ENSG00000260509	0.0292746	0.127537
ENSG00000116478	ENSG00000259577	0.00123786	0.199816
ENSG00000116478	ENSG00000225546	0.025271	0.131908
ENSG00000116478	ENSG00000234129	0.00930048	0.158354
ENSG00000116478	ENSG00000225506	0.0358518	0.12114
ENSG00000116478	ENSG00000228420	0.0345618	0.122246
ENSG00000116478	ENSG00000255571	0.0023138	0.188242
ENSG00000196591	ENSG00000233775	0.0275209	0.129401
ENSG00000196591	ENSG00000228223	0.0157472	0.145077
ENSG00000196591	ENSG00000254298	0.00479239	0.173256
ENSG00000196591	ENSG00000255839	0.00856463	0.160417
ENSG00000196591	ENSG00000231028	0.00095478	0.204391
ENSG00000196591	ENSG00000240996	0.0167716	0.143462
ENSG00000196591	ENSG00000234261	0.000261222	0.226019
ENSG00000196591	ENSG00000198468	0.0172422	0.142746
ENSG00000196591	ENSG00000259989	0.00818222	0.161448
ENSG00000196591	ENSG00000259182	0.000320438	0.222805
ENSG00000196591	ENSG00000234608	0.00655941	0.16644
ENSG00000196591	ENSG00000256742	0.0249696	0.132244
ENSG00000196591	ENSG00000233081	0.000260928	0.226052
ENSG00000196591	ENSG00000253986	0.0156726	0.145201
ENSG00000196591	ENSG00000256956	0.0347183	0.12213
ENSG00000196591	ENSG00000239815	0.00404083	0.176855
ENSG00000196591	ENSG00000249483	0.045257	0.113545
ENSG00000094631	ENSG00000233396	1.41681e-10	0.377786
ENSG00000094631	ENSG00000226137	1.53764e-07	0.31696
ENSG00000172943	ENSG00000236204	0.0404903	0.117258
ENSG00000172943	ENSG00000223473	0.000180154	0.231522
ENSG00000172943	ENSG00000258701	7.19138e-06	0.274722
ENSG00000172943	ENSG00000255121	0.0431141	0.115271
ENSG00000172943	ENSG00000234492	0.0490241	0.110724
ENSG00000172943	ENSG00000226137	0.000121133	0.237469
ENSG00000172943	ENSG00000240996	0.0490132	0.110737
ENSG00000172943	ENSG00000260101	0.00140803	0.197476
ENSG00000172943	ENSG00000253390	0.00152844	0.196
ENSG00000172943	ENSG00000234129	3.07385e-07	0.309956
ENSG00000172943	ENSG00000226684	0.00719566	0.164392
ENSG00000172943	ENSG00000255839	0.0132771	0.149336
ENSG00000172943	ENSG00000255992	0.0165648	0.143753
ENSG00000172943	ENSG00000232098	0.021713	0.136402
ENSG00000172943	ENSG00000228906	8.00364e-05	0.243495
ENSG00000172943	ENSG00000245768	0.0109284	0.154379
ENSG00000172943	ENSG00000259083	0.0277141	0.129128
ENSG00000172943	ENSG00000226519	0.00331546	0.181019
ENSG00000172943	ENSG00000223768	0.000213092	0.229112
ENSG00000172943	ENSG00000235358	0.0348617	0.122
ENSG00000172943	ENSG00000232104	0.0155448	0.145448
ENSG00000172943	ENSG00000239815	0.00111912	0.201507
ENSG00000172943	ENSG00000259438	0.0281181	0.128719
ENSG00000172943	ENSG00000260464	0.0458883	0.11303
ENSG00000172943	ENSG00000177640	0.0032517	0.181412
ENSG00000172943	ENSG00000237857	0.00976087	0.157117
ENSG00000172943	ENSG00000225546	0.0159713	0.144688
ENSG00000172943	ENSG00000234698	0.0199305	0.138753
ENSG00000172943	ENSG00000197332	0.00344269	0.180211
ENSG00000172943	ENSG00000255856	0.0193141	0.139624
ENSG00000172943	ENSG00000261211	0.0035151	0.179744
ENSG00000172943	ENSG00000253720	0.00401781	0.177003
ENSG00000172943	ENSG00000233137	0.00224342	0.18883
ENSG00000172943	ENSG00000258777	0.0124334	0.151
ENSG00000172943	ENSG00000248783	0.00063113	0.211482
ENSG00000172943	ENSG00000178412	0.00557464	0.169934
ENSG00000172943	ENSG00000237021	0.0289599	0.127872
ENSG00000172943	ENSG00000235119	0.00859491	0.160306
ENSG00000172943	ENSG00000235499	1.36541e-06	0.2939
ENSG00000172943	ENSG00000251015	0.0372025	0.119906
ENSG00000172943	ENSG00000253853	0.00246009	0.187025
ENSG00000172943	ENSG00000254319	0.0301604	0.126615
ENSG00000172943	ENSG00000260597	0.0351099	0.121778
ENSG00000172943	ENSG00000182057	0.000896694	0.205434
ENSG00000172943	ENSG00000242553	0.0337313	0.123076
ENSG00000172943	ENSG00000231485	0.0280829	0.128753
ENSG00000172943	ENSG00000231367	0.00119624	0.200405
ENSG00000172943	ENSG00000261079	0.00282902	0.184227
ENSG00000172943	ENSG00000230590	0.00293837	0.183407
ENSG00000172943	ENSG00000228065	0.00161067	0.195102
ENSG00000172943	ENSG00000234261	4.37398e-06	0.280717
ENSG00000172943	ENSG00000258001	0.00547632	0.170297
ENSG00000172943	ENSG00000257258	0.0449951	0.113849
ENSG00000172943	ENSG00000237167	0.000398192	0.219163
ENSG00000172943	ENSG00000255989	3.25549e-06	0.284114
ENSG00000172943	ENSG00000226043	0.00493985	0.172576
ENSG00000172943	ENSG00000258038	0.0370083	0.120088
ENSG00000172943	ENSG00000205611	0.00544208	0.170454
ENSG00000172943	ENSG00000226756	0.000302863	0.223698
ENSG00000172943	ENSG00000260261	0.00500365	0.172247
ENSG00000172943	ENSG00000261480	0.0275879	0.129324
ENSG00000172943	ENSG00000233757	2.05443e-11	0.392752
ENSG00000172943	ENSG00000237438	0.0319192	0.124924
ENSG00000172943	ENSG00000233396	9.0764e-06	0.271803
ENSG00000172943	ENSG00000261204	0.000672738	0.210351
ENSG00000172943	ENSG00000132204	0.00276535	0.184672
ENSG00000172943	ENSG00000251611	0.00462247	0.174101
ENSG00000172943	ENSG00000259577	0.00951984	0.157763
ENSG00000172943	ENSG00000259714	0.0140063	0.148083
ENSG00000172943	ENSG00000205181	0.000643018	0.211143
ENSG00000172943	ENSG00000261320	0.0084404	0.16076
ENSG00000172943	ENSG00000256155	1.05369e-05	0.269999
ENSG00000172943	ENSG00000226281	1.92824e-06	0.290268
ENSG00000172943	ENSG00000248884	0.0160941	0.14448
ENSG00000172943	ENSG00000255269	0.0123496	0.151169
ENSG00000172943	ENSG00000230366	0.00129055	0.199019
ENSG00000172943	ENSG00000249803	0.0323695	0.124424
ENSG00000172943	ENSG00000258927	0.0036275	0.179033
ENSG00000172943	ENSG00000256742	0.000990898	0.203732
ENSG00000172943	ENSG00000226476	0.0289234	0.127909
ENSG00000172943	ENSG00000261064	0.0294221	0.12737
ENSG00000172943	ENSG00000255328	0.021678	0.136465
ENSG00000172943	ENSG00000188185	3.8125e-05	0.25377
ENSG00000172943	ENSG00000245571	0.00617476	0.167732
ENSG00000172943	ENSG00000253669	0.0140187	0.148051
ENSG00000172943	ENSG00000246548	0.00719389	0.164413
ENSG00000117222	ENSG00000234492	0.00325777	0.181377
ENSG00000117222	ENSG00000261839	0.00284733	0.184109
ENSG00000117222	ENSG00000246777	0.00128364	0.199124
ENSG00000117222	ENSG00000179523	0.000398192	0.219156
ENSG00000117222	ENSG00000246394	0.0270319	0.129967
ENSG00000117222	ENSG00000254319	0.0091161	0.158856
ENSG00000117222	ENSG00000248714	0.0253856	0.131774
ENSG00000117222	ENSG00000253986	0.00565609	0.169579
ENSG00000117222	ENSG00000230310	0.0275332	0.129373
ENSG00000117222	ENSG00000235119	0.0321265	0.124674
ENSG00000117222	ENSG00000245768	0.0440129	0.114568
ENSG00000117222	ENSG00000235499	6.42227e-05	0.246461
ENSG00000117222	ENSG00000255989	2.14228e-05	0.261256
ENSG00000117222	ENSG00000260874	0.00227734	0.188534
ENSG00000117222	ENSG00000185168	0.0434837	0.114993
ENSG00000117222	ENSG00000225096	0.0190206	0.140067
ENSG00000117222	ENSG00000261079	0.0192163	0.139748
ENSG00000117222	ENSG00000234129	0.00582671	0.168948
ENSG00000117222	ENSG00000256001	0.00563114	0.169684
ENSG00000117222	ENSG00000260032	1.55342e-05	0.265322
ENSG00000117222	ENSG00000255328	0.0025019	0.186706
ENSG00000117222	ENSG00000205611	0.00179469	0.193119
ENSG00000117222	ENSG00000225490	0.00887036	0.159553
ENSG00000117222	ENSG00000260077	0.0147725	0.146824
ENSG00000117222	ENSG00000261211	7.12766e-06	0.274849
ENSG00000117222	ENSG00000251129	0.0396652	0.117908
ENSG00000164105	ENSG00000197332	0.0260317	0.131087
ENSG00000164105	ENSG00000232002	0.0180065	0.141507
ENSG00000164105	ENSG00000261202	0.0336528	0.123173
ENSG00000164105	ENSG00000234350	0.022055	0.135918
ENSG00000164105	ENSG00000236947	0.00930304	0.15834
ENSG00000164105	ENSG00000197989	0.000263917	0.22587
ENSG00000164105	ENSG00000241732	0.0277604	0.129084
ENSG00000164105	ENSG00000223382	0.010937	0.154347
ENSG00000164105	ENSG00000214347	0.042328	0.115879
ENSG00000164105	ENSG00000225173	0.0229941	0.134695
ENSG00000164105	ENSG00000248473	0.0266266	0.130421
ENSG00000164105	ENSG00000250453	0.012115	0.151655
ENSG00000164105	ENSG00000232453	0.00102768	0.203017
ENSG00000102974	ENSG00000236393	0.016106	0.14446
ENSG00000106462	ENSG00000230033	8.06769e-07	0.299659
ENSG00000102974	ENSG00000228876	0.0182617	0.141081
ENSG00000102974	ENSG00000237604	0.0152827	0.145919
ENSG00000102974	ENSG00000228261	0.0437467	0.114768
ENSG00000102974	ENSG00000227946	0.0291822	0.127628
ENSG00000106462	ENSG00000258569	0.0396462	0.117926
ENSG00000102974	ENSG00000251497	0.0104966	0.155387
ENSG00000102974	ENSG00000261788	2.44677e-05	0.259488
ENSG00000102974	ENSG00000205181	1.04253e-06	0.296911
ENSG00000102974	ENSG00000260633	0.0264531	0.130591
ENSG00000102974	ENSG00000236537	9.9542e-09	0.342586
ENSG00000102974	ENSG00000260750	2.16899e-05	0.261095
ENSG00000162772	ENSG00000251127	0.0366828	0.12042
ENSG00000162772	ENSG00000245532	0.000764992	0.208091
ENSG00000162772	ENSG00000234292	5.77695e-05	0.247969
ENSG00000162772	ENSG00000254295	0.00887036	0.159544
ENSG00000162772	ENSG00000259727	0.0292683	0.127554
ENSG00000162772	ENSG00000260805	0.0041582	0.176317
ENSG00000162772	ENSG00000232324	0.000776996	0.207824
ENSG00000162772	ENSG00000255400	0.00242892	0.187288
ENSG00000069399	ENSG00000237604	0.0098822	0.156854
ENSG00000069399	ENSG00000248187	0.00181203	0.192924
ENSG00000069399	ENSG00000245532	0.00285757	0.183987
ENSG00000069399	ENSG00000260454	0.033525	0.123323
ENSG00000069399	ENSG00000251562	0.0449492	0.113879
ENSG00000069399	ENSG00000250166	0.00999555	0.156572
ENSG00000069399	ENSG00000253720	0.0396406	0.117942
ENSG00000069399	ENSG00000253522	6.63226e-05	0.246055
ENSG00000069399	ENSG00000230438	0.0182617	0.141088
ENSG00000069399	ENSG00000230490	0.00948558	0.157853
ENSG00000069399	ENSG00000233901	4.38115e-07	0.306008
ENSG00000069399	ENSG00000251365	0.0263394	0.130726
ENSG00000069399	ENSG00000232212	0.00408916	0.176648
ENSG00000118260	ENSG00000258001	0.00348753	0.17992
ENSG00000118260	ENSG00000247373	0.0196281	0.139194
ENSG00000118260	ENSG00000188185	0.00010557	0.239517
ENSG00000118260	ENSG00000223473	2.39223e-06	0.287666
ENSG00000118260	ENSG00000260101	0.0357482	0.121226
ENSG00000118260	ENSG00000236204	4.84596e-08	0.328191
ENSG00000118260	ENSG00000259438	0.0128434	0.150171
ENSG00000118260	ENSG00000253390	0.00212739	0.18982
ENSG00000118260	ENSG00000234492	8.71283e-07	0.29886
ENSG00000118260	ENSG00000224934	0.00101633	0.203239
ENSG00000118260	ENSG00000233396	0	0.464177
ENSG00000118260	ENSG00000232104	0.0221246	0.135831
ENSG00000118260	ENSG00000232098	0.0241734	0.133154
ENSG00000118260	ENSG00000242659	0.0148296	0.146708
ENSG00000118260	ENSG00000255839	0.0270319	0.129975
ENSG00000118260	ENSG00000255458	0.0120042	0.151923
ENSG00000118260	ENSG00000256742	2.06623e-06	0.289506
ENSG00000118260	ENSG00000260509	0.000408018	0.218732
ENSG00000118260	ENSG00000233757	0	0.444524
ENSG00000118260	ENSG00000261079	0.00486547	0.172883
ENSG00000118260	ENSG00000239815	0.000146242	0.23462
ENSG00000118260	ENSG00000261379	0.0226659	0.135142
ENSG00000118260	ENSG00000226756	8.9509e-06	0.272011
ENSG00000118260	ENSG00000228906	0.00076548	0.208075
ENSG00000118260	ENSG00000260077	0.0450237	0.113811
ENSG00000118260	ENSG00000237021	1.54237e-05	0.265427
ENSG00000118260	ENSG00000259714	0.024015	0.133389
ENSG00000118260	ENSG00000198468	0.00497399	0.17242
ENSG00000118260	ENSG00000228950	0.0411211	0.116784
ENSG00000118260	ENSG00000259920	7.61626e-07	0.300276
ENSG00000118260	ENSG00000260032	5.75117e-09	0.347558
ENSG00000118260	ENSG00000231460	0.0151956	0.146061
ENSG00000118260	ENSG00000233137	0.000138824	0.235394
ENSG00000118260	ENSG00000246777	0.00032958	0.222408
ENSG00000118260	ENSG00000236501	0.028153	0.128686
ENSG00000118260	ENSG00000260750	0.00206183	0.190453
ENSG00000118260	ENSG00000215196	0.0274399	0.129485
ENSG00000118260	ENSG00000255571	0.0123179	0.151238
ENSG00000118260	ENSG00000247363	0.018616	0.14066
ENSG00000118260	ENSG00000233143	0.00556155	0.169986
ENSG00000118260	ENSG00000233237	0.043785	0.114734
ENSG00000118260	ENSG00000257097	0.0181574	0.141284
ENSG00000118260	ENSG00000233775	0.00300979	0.182912
ENSG00000118260	ENSG00000258777	0.00145577	0.196905
ENSG00000118260	ENSG00000260464	0.00302478	0.182818
ENSG00000118260	ENSG00000228873	0.00261195	0.185845
ENSG00000118260	ENSG00000260874	2.11863e-06	0.289135
ENSG00000118260	ENSG00000256001	0.00213534	0.189757
ENSG00000118260	ENSG00000245571	0.0457664	0.113138
ENSG00000118260	ENSG00000234807	0.00468564	0.173793
ENSG00000118260	ENSG00000228623	0.00656748	0.166414
ENSG00000118260	ENSG00000177640	0.000655409	0.210806
ENSG00000118260	ENSG00000214650	0.0109288	0.154369
ENSG00000118260	ENSG00000256268	0.0460731	0.112882
ENSG00000118260	ENSG00000261839	0.0010496	0.202648
ENSG00000118260	ENSG00000179523	2.818e-06	0.28571
ENSG00000118260	ENSG00000185847	0.02313	0.134529
ENSG00000118260	ENSG00000250312	2.50046e-06	0.28711
ENSG00000118260	ENSG00000242474	4.0435e-07	0.306929
ENSG00000118260	ENSG00000233895	8.12862e-08	0.323199
ENSG00000118260	ENSG00000228223	0	0.455729
ENSG00000118260	ENSG00000226519	0.0027214	0.185006
ENSG00000118260	ENSG00000235100	0.00297445	0.183168
ENSG00000118260	ENSG00000240996	2.33093e-08	0.33502
ENSG00000118260	ENSG00000260634	0.0146787	0.146961
ENSG00000118260	ENSG00000246394	0.00534071	0.170858
ENSG00000118260	ENSG00000230590	1.98443e-10	0.375188
ENSG00000118260	ENSG00000212694	0.0273304	0.129606
ENSG00000118260	ENSG00000261842	0.00768255	0.162866
ENSG00000118260	ENSG00000245156	0.0117066	0.152642
ENSG00000118260	ENSG00000249167	0.0019923	0.191189
ENSG00000118260	ENSG00000226137	1.46325e-07	0.317418
ENSG00000118260	ENSG00000235499	9.0215e-08	0.322101
ENSG00000118260	ENSG00000255989	3.21572e-07	0.309393
ENSG00000118260	ENSG00000237857	0.00927712	0.158422
ENSG00000118260	ENSG00000235049	0.0314982	0.125333
ENSG00000118260	ENSG00000231811	0.00140477	0.19753
ENSG00000118260	ENSG00000242553	0.00285166	0.184074
ENSG00000118260	ENSG00000261204	0.0263444	0.130718
ENSG00000118260	ENSG00000260588	0.0429416	0.115386
ENSG00000118260	ENSG00000250934	0.00747276	0.163482
ENSG00000118260	ENSG00000224812	0.000124072	0.237089
ENSG00000118260	ENSG00000227542	8.03681e-08	0.323347
ENSG00000118260	ENSG00000260122	2.45787e-07	0.312252
ENSG00000118260	ENSG00000230310	0.0025019	0.186711
ENSG00000120690	ENSG00000233137	0.000249982	0.226761
ENSG00000120690	ENSG00000188185	0.0319449	0.124884
ENSG00000120690	ENSG00000260032	0.0437311	0.114783
ENSG00000120690	ENSG00000245571	0.0167716	0.143456
ENSG00000120690	ENSG00000253428	0.0174461	0.142443
ENSG00000120690	ENSG00000260597	0.0193351	0.139594
ENSG00000120690	ENSG00000235499	0.00937499	0.15816
ENSG00000120690	ENSG00000255989	0.0164917	0.143885
ENSG00000120690	ENSG00000246898	0.00103096	0.202958
ENSG00000120690	ENSG00000231403	0.0455922	0.113283
ENSG00000120690	ENSG00000257097	0.00601732	0.168285
ENSG00000120690	ENSG00000228906	0.0100755	0.156336
ENSG00000134954	ENSG00000230400	1.85568e-08	0.337057
ENSG00000134954	ENSG00000245532	0.00275497	0.184751
ENSG00000134954	ENSG00000259717	0.00220321	0.189192
ENSG00000134954	ENSG00000259727	0.0298819	0.126897
ENSG00000075426	ENSG00000234292	0.011667	0.152717
ENSG00000075426	ENSG00000260496	0.0389706	0.118459
ENSG00000075426	ENSG00000258048	0.0022585	0.188709
ENSG00000075426	ENSG00000260454	0.015779	0.145017
ENSG00000075426	ENSG00000260604	0.00269049	0.185255
ENSG00000075426	ENSG00000227925	0.00375722	0.178291
ENSG00000075426	ENSG00000258813	0.015769	0.145038
ENSG00000075426	ENSG00000228437	0.00295835	0.183276
ENSG00000075426	ENSG00000259579	0.012171	0.151531
ENSG00000075426	ENSG00000232324	0.00576728	0.169161
ENSG00000075426	ENSG00000258976	0.000133866	0.235967
ENSG00000075426	ENSG00000261803	0.00202885	0.190827
ENSG00000075426	ENSG00000233117	1.0854e-11	0.397583
ENSG00000075426	ENSG00000251085	0.00395001	0.177354
ENSG00000075426	ENSG00000124915	0.024557	0.132698
ENSG00000075426	ENSG00000253628	0.00312389	0.182227
ENSG00000075426	ENSG00000229459	0.0209283	0.137429
ENSG00000075426	ENSG00000245532	0.0044573	0.174846
ENSG00000075426	ENSG00000228277	0.0284124	0.128382
ENSG00000075426	ENSG00000214650	0.000143618	0.23486
ENSG00000075426	ENSG00000255400	1.24652e-06	0.294899
ENSG00000075426	ENSG00000257472	0.039617	0.117963
ENSG00000075426	ENSG00000258602	0.023012	0.134676
ENSG00000075426	ENSG00000253557	0.00938499	0.158118
ENSG00000075426	ENSG00000227702	0.0119749	0.152043
ENSG00000075426	ENSG00000260868	0.00640552	0.16697
ENSG00000075426	ENSG00000233521	0.000815094	0.207023
ENSG00000075426	ENSG00000255565	0.0324622	0.124327
ENSG00000075426	ENSG00000228539	0.00509889	0.171835
ENSG00000075426	ENSG00000223485	6.35114e-06	0.27627
ENSG00000075426	ENSG00000251562	0.0194077	0.139499
ENSG00000075426	ENSG00000237759	0.0115635	0.152954
ENSG00000075426	ENSG00000227938	0.000636751	0.211323
ENSG00000075426	ENSG00000214407	0.000873379	0.205874
ENSG00000075426	ENSG00000237807	0.0453568	0.113477
ENSG00000075426	ENSG00000253395	0.0337904	0.123005
ENSG00000075426	ENSG00000230838	2.23858e-07	0.313223
ENSG00000075426	ENSG00000253720	0.00177235	0.193417
ENSG00000129514	ENSG00000235824	0.000760779	0.208197
ENSG00000129514	ENSG00000189419	0.0484221	0.111205
ENSG00000129514	ENSG00000234810	0.0498269	0.110124
ENSG00000129514	ENSG00000235049	0.0187843	0.140431
ENSG00000129514	ENSG00000250180	0.0258195	0.131325
ENSG00000129514	ENSG00000230978	0.00181144	0.192935
ENSG00000129514	ENSG00000225258	0.0326651	0.124083
ENSG00000129514	ENSG00000229233	0.0149238	0.146536
ENSG00000154727	ENSG00000247363	0.0378551	0.119363
ENSG00000154727	ENSG00000234492	0.000509743	0.214933
ENSG00000154727	ENSG00000260032	0.0321649	0.12464
ENSG00000154727	ENSG00000261839	0.00802798	0.161912
ENSG00000154727	ENSG00000237857	0.023253	0.134359
ENSG00000154727	ENSG00000228906	0.0136894	0.148617
ENSG00000154727	ENSG00000230310	0.00457262	0.174338
ENSG00000154727	ENSG00000232677	0.0311796	0.125642
ENSG00000154727	ENSG00000234129	0.0151848	0.146105
ENSG00000154727	ENSG00000260448	0.0177468	0.141951
ENSG00000154727	ENSG00000242553	3.78506e-05	0.253901
ENSG00000154727	ENSG00000260874	0.0291121	0.127705
ENSG00000154727	ENSG00000233396	3.43557e-06	0.283478
ENSG00000154727	ENSG00000223473	0.0359532	0.121033
ENSG00000154727	ENSG00000224173	3.11066e-06	0.284598
ENSG00000154727	ENSG00000237167	6.7308e-12	0.401121
ENSG00000154727	ENSG00000261519	0.0283885	0.128429
ENSG00000154727	ENSG00000233137	8.97393e-05	0.241844
ENSG00000154727	ENSG00000235100	0.0379791	0.119236
ENSG00000154727	ENSG00000228065	0.0154127	0.145677
ENSG00000154727	ENSG00000254143	2.78701e-05	0.257737
ENSG00000154727	ENSG00000260261	0.0180065	0.14151
ENSG00000154727	ENSG00000245719	0.0361984	0.120834
ENSG00000154727	ENSG00000235140	0.0276503	0.129218
ENSG00000154727	ENSG00000260464	0.0439881	0.114601
ENSG00000154727	ENSG00000227838	0.000719589	0.209205
ENSG00000154727	ENSG00000250312	0.00125765	0.199492
ENSG00000154727	ENSG00000237021	0.00159616	0.195267
ENSG00000154727	ENSG00000232284	0.0144051	0.147432
ENSG00000154727	ENSG00000258048	0.0153196	0.145843
ENSG00000154727	ENSG00000260163	0.0102944	0.155826
ENSG00000154727	ENSG00000233616	0.0370842	0.120016
ENSG00000154727	ENSG00000227946	0.0151806	0.146126
ENSG00000154727	ENSG00000231689	0.014507	0.14726
ENSG00000154727	ENSG00000257940	0.0178091	0.14185
ENSG00000113580	ENSG00000234076	0.00199776	0.191135
ENSG00000113580	ENSG00000260604	0.0357211	0.121247
ENSG00000113580	ENSG00000227702	0.000339777	0.22191
ENSG00000113580	ENSG00000229647	0.0151802	0.146136
ENSG00000113580	ENSG00000254281	0.00632994	0.167195
ENSG00000113580	ENSG00000233858	0.0180074	0.141502
ENSG00000113580	ENSG00000230058	0.00463998	0.174029
ENSG00000113580	ENSG00000226044	0.0485176	0.111119
ENSG00000113580	ENSG00000246898	0.0110595	0.154053
ENSG00000113580	ENSG00000189149	0.00133565	0.198472
ENSG00000113580	ENSG00000175873	0.0101069	0.156252
ENSG00000113580	ENSG00000246548	0.0242273	0.133094
ENSG00000113580	ENSG00000225331	0.00188989	0.192196
ENSG00000113580	ENSG00000203688	0.0452285	0.113593
ENSG00000113580	ENSG00000225506	0.0236963	0.133855
ENSG00000113580	ENSG00000230555	0.0260915	0.131022
ENSG00000113580	ENSG00000228420	0.0326255	0.124146
ENSG00000113580	ENSG00000251562	0.0188541	0.140338
ENSG00000113580	ENSG00000258867	4.14923e-06	0.281328
ENSG00000113580	ENSG00000224397	0.00152181	0.196118
ENSG00000113580	ENSG00000237422	0.0240221	0.133363
ENSG00000113580	ENSG00000259004	7.55464e-05	0.244259
ENSG00000113580	ENSG00000229282	0.0341103	0.122686
ENSG00000113580	ENSG00000258955	0.0499119	0.11007
ENSG00000113580	ENSG00000253217	0.00349668	0.179867
ENSG00000113580	ENSG00000260496	0.0240727	0.133279
ENSG00000113580	ENSG00000245466	0.00342922	0.180308
ENSG00000113580	ENSG00000237807	0.0180522	0.141433
ENSG00000113580	ENSG00000261220	0.0316543	0.12519
ENSG00000113580	ENSG00000258413	0.0158621	0.144887
ENSG00000113580	ENSG00000253720	0.000875652	0.205823
ENSG00000113580	ENSG00000232284	0.0113232	0.153452
ENSG00000113580	ENSG00000260597	0.042328	0.115882
ENSG00000113580	ENSG00000230487	0.0325097	0.124269
ENSG00000113580	ENSG00000256248	0.0224226	0.135458
ENSG00000084093	ENSG00000258169	0.0220537	0.135923
ENSG00000084093	ENSG00000227579	0.0364471	0.120619
ENSG00000084093	ENSG00000234492	0.00869177	0.159986
ENSG00000084093	ENSG00000251138	0.0031861	0.181837
ENSG00000084093	ENSG00000259673	0.0458435	0.113072
ENSG00000084093	ENSG00000225470	0.0451644	0.113663
ENSG00000084093	ENSG00000233137	2.26649e-06	0.288353
ENSG00000084093	ENSG00000256956	0.0417418	0.116293
ENSG00000084093	ENSG00000260874	0.0217388	0.136364
ENSG00000084093	ENSG00000261348	0.0287357	0.128091
ENSG00000084093	ENSG00000242553	0.0261789	0.130899
ENSG00000084093	ENSG00000226756	0.029081	0.12776
ENSG00000084093	ENSG00000240996	0.0251412	0.13205
ENSG00000084093	ENSG00000245750	0.00417416	0.176228
ENSG00000084093	ENSG00000255989	0.00371197	0.178528
ENSG00000084093	ENSG00000177640	0.0480688	0.111457
ENSG00000084093	ENSG00000179523	0.0468343	0.112358
ENSG00000084093	ENSG00000236204	0.0121402	0.151595
ENSG00000084093	ENSG00000226137	0.00285757	0.183994
ENSG00000084093	ENSG00000255458	0.017817	0.14182
ENSG00000084093	ENSG00000237063	0.047584	0.111823
ENSG00000084093	ENSG00000253720	0.0174791	0.142373
ENSG00000084093	ENSG00000260101	0.00205128	0.190584
ENSG00000181222	ENSG00000226137	3.48668e-10	0.370657
ENSG00000181222	ENSG00000223473	1.11111e-05	0.269414
ENSG00000181222	ENSG00000236204	2.49664e-06	0.287195
ENSG00000181222	ENSG00000255839	0.00257536	0.186101
ENSG00000181222	ENSG00000258777	0.0306802	0.126112
ENSG00000181222	ENSG00000258001	5.31476e-05	0.249113
ENSG00000181222	ENSG00000227542	0.0491379	0.110633
ENSG00000181222	ENSG00000254670	0.0178091	0.141844
ENSG00000181222	ENSG00000224812	0.0108091	0.154697
ENSG00000181222	ENSG00000260509	0.00500076	0.172278
ENSG00000181222	ENSG00000233237	0.0196459	0.139154
ENSG00000181222	ENSG00000255121	0.00948433	0.157864
ENSG00000181222	ENSG00000261423	0.00939496	0.158094
ENSG00000181222	ENSG00000256001	0.00539925	0.170614
ENSG00000181222	ENSG00000258701	0.0207396	0.137673
ENSG00000181222	ENSG00000255992	0.00969754	0.157276
ENSG00000181222	ENSG00000242553	0.0170555	0.142999
ENSG00000181222	ENSG00000233396	1.44987e-12	0.411973
ENSG00000181222	ENSG00000253390	0.0117562	0.152533
ENSG00000181222	ENSG00000260274	0.0448711	0.113946
ENSG00000181222	ENSG00000247373	0.00858494	0.160341
ENSG00000181222	ENSG00000231028	0.0298505	0.126923
ENSG00000181222	ENSG00000254869	0.019505	0.139351
ENSG00000181222	ENSG00000237899	0.0345079	0.122323
ENSG00000181222	ENSG00000259438	0.0010929	0.20192
ENSG00000181222	ENSG00000233775	0.0019762	0.191382
ENSG00000181222	ENSG00000258048	0.0487819	0.11089
ENSG00000181222	ENSG00000240996	0.00231963	0.188174
ENSG00000181222	ENSG00000253720	0.0328107	0.123948
ENSG00000181222	ENSG00000257391	0.0196396	0.139169
ENSG00000181222	ENSG00000260473	0.0258707	0.131257
ENSG00000181222	ENSG00000260101	0.0259681	0.131156
ENSG00000181222	ENSG00000239815	3.76071e-08	0.330586
ENSG00000181222	ENSG00000178977	0.0279596	0.128883
ENSG00000181222	ENSG00000237857	0.0395362	0.118012
ENSG00000181222	ENSG00000179523	0.0112353	0.153671
ENSG00000181222	ENSG00000242474	0.000179386	0.231622
ENSG00000181222	ENSG00000232386	5.39491e-05	0.248882
ENSG00000181222	ENSG00000233757	1.66321e-11	0.394428
ENSG00000181222	ENSG00000177640	0.000674438	0.210309
ENSG00000181222	ENSG00000254298	0.0345618	0.122247
ENSG00000181222	ENSG00000230590	1.45558e-05	0.266129
ENSG00000181222	ENSG00000258667	0.0265404	0.130508
ENSG00000181222	ENSG00000234129	0.0146588	0.146995
ENSG00000181222	ENSG00000246777	0.00059084	0.212513
ENSG00000181222	ENSG00000232104	0.0372442	0.119844
ENSG00000181222	ENSG00000247363	0.0226659	0.135137
ENSG00000181222	ENSG00000256742	7.15484e-06	0.274794
ENSG00000181222	ENSG00000233137	0.0328992	0.123861
ENSG00000181222	ENSG00000230555	0.010846	0.154599
ENSG00000181222	ENSG00000226856	0.0216926	0.13644
ENSG00000181222	ENSG00000178412	0.0104486	0.155493
ENSG00000181222	ENSG00000259721	0.0436695	0.114836
ENSG00000181222	ENSG00000234492	5.70498e-05	0.248136
ENSG00000181222	ENSG00000226756	7.76511e-07	0.300076
ENSG00000181222	ENSG00000260874	1.95451e-06	0.290118
ENSG00000181222	ENSG00000188185	6.47325e-06	0.276038
ENSG00000181222	ENSG00000235499	5.57515e-11	0.384994
ENSG00000181222	ENSG00000255989	2.59537e-11	0.390926
ENSG00000181222	ENSG00000260464	0.0155111	0.145523
ENSG00000181222	ENSG00000228906	4.15166e-05	0.252601
ENSG00000181222	ENSG00000224934	0.0191098	0.139918
ENSG00000181222	ENSG00000261519	0.000134821	0.23586
ENSG00000181222	ENSG00000182057	0.00314284	0.182103
ENSG00000181222	ENSG00000261079	0.0455654	0.113315
ENSG00000181222	ENSG00000228065	0.0320025	0.124792
ENSG00000181222	ENSG00000260261	4.34473e-05	0.251892
ENSG00000181222	ENSG00000234292	0.0157973	0.144986
ENSG00000181222	ENSG00000228223	8.50027e-06	0.272696
ENSG00000181222	ENSG00000256248	0.000911626	0.205161
ENSG00000181222	ENSG00000188660	1.02782e-09	0.361924
ENSG00000181222	ENSG00000261839	0.00254379	0.186379
ENSG00000181222	ENSG00000230310	0.0295	0.127284
ENSG00000181222	ENSG00000223477	0.0416548	0.116367
ENSG00000181222	ENSG00000259920	0.000285418	0.2246
ENSG00000181222	ENSG00000237021	0.000433644	0.217681
ENSG00000181222	ENSG00000234019	0.0400049	0.11766
ENSG00000181222	ENSG00000250312	0.0203412	0.138191
ENSG00000181222	ENSG00000260122	0.000111586	0.238717
ENSG00000181222	ENSG00000253428	0.00980378	0.157021
ENSG00000181222	ENSG00000261211	4.08223e-05	0.252878
ENSG00000181222	ENSG00000245156	0.0284773	0.128326
ENSG00000181222	ENSG00000256956	0.0226872	0.135098
ENSG00000181222	ENSG00000185168	0.00336761	0.180692
ENSG00000181222	ENSG00000224914	6.59748e-10	0.365656
ENSG00000181222	ENSG00000231881	0.0028582	0.183977
ENSG00000181222	ENSG00000235119	0.0036928	0.178666
ENSG00000181222	ENSG00000260634	0.0385666	0.118741
ENSG00000181222	ENSG00000261334	0.00160353	0.195189
ENSG00000181222	ENSG00000233895	0.000131886	0.236167
ENSG00000181222	ENSG00000228718	0.0191098	0.139918
ENSG00000181222	ENSG00000261202	0.0101219	0.156207
ENSG00000181222	ENSG00000248265	0.00206133	0.190472
ENSG00000181222	ENSG00000228420	0.0391665	0.118286
ENSG00000181222	ENSG00000260805	0.00743191	0.163657
ENSG00000181222	ENSG00000232618	0.0219974	0.135999
ENSG00000181222	ENSG00000259780	0.0148169	0.146737
ENSG00000181222	ENSG00000245651	0.0336703	0.123145
ENSG00000181222	ENSG00000230914	0.0451189	0.113715
ENSG00000181222	ENSG00000255169	0.0217732	0.136307
ENSG00000181222	ENSG00000243993	0.025867	0.131264
ENSG00000181222	ENSG00000260655	0.000447316	0.217172
ENSG00000181222	ENSG00000246465	0.0360355	0.120951
ENSG00000181222	ENSG00000261204	0.00316593	0.181948
ENSG00000181222	ENSG00000251161	0.00884172	0.159625
ENSG00000181222	ENSG00000180422	0.00138283	0.197826
ENSG00000181222	ENSG00000256155	0.0324921	0.124298
ENSG00000181222	ENSG00000249430	0.00549595	0.170219
ENSG00000181222	ENSG00000234928	0.0284772	0.12833
ENSG00000181222	ENSG00000237438	0.0128705	0.15011
ENSG00000181222	ENSG00000253669	6.13769e-05	0.247099
ENSG00000181222	ENSG00000260646	0.00304958	0.182643
ENSG00000181222	ENSG00000260633	0.0113631	0.153366
ENSG00000181222	ENSG00000259715	0.00445004	0.174911
ENSG00000181222	ENSG00000251138	0.0131785	0.149562
ENSG00000181222	ENSG00000197291	0.0210629	0.137265
ENSG00000181222	ENSG00000229921	0.00477059	0.173368
ENSG00000169375	ENSG00000233396	9.72705e-05	0.240704
ENSG00000169375	ENSG00000242639	0.0435916	0.114914
ENSG00000169375	ENSG00000258777	0.0255469	0.131598
ENSG00000169375	ENSG00000145063	0.0470097	0.112249
ENSG00000169375	ENSG00000260274	1.70507e-11	0.394207
ENSG00000169375	ENSG00000245156	0.0474562	0.111911
ENSG00000169375	ENSG00000240996	5.66726e-07	0.3034
ENSG00000169375	ENSG00000232104	0.00789701	0.162281
ENSG00000169375	ENSG00000261423	7.57634e-12	0.400169
ENSG00000169375	ENSG00000189419	0.00263789	0.185638
ENSG00000169375	ENSG00000239815	0.0154936	0.145567
ENSG00000169375	ENSG00000230590	0.00146688	0.196733
ENSG00000169375	ENSG00000253395	0.0108854	0.154483
ENSG00000169375	ENSG00000257097	0.0259815	0.131142
ENSG00000169375	ENSG00000237857	0.000162899	0.233084
ENSG00000169375	ENSG00000259780	0.0424554	0.115767
ENSG00000169375	ENSG00000256956	0.0165164	0.143847
ENSG00000169375	ENSG00000259215	0.00761538	0.163082
ENSG00000169375	ENSG00000258001	0.00201774	0.190934
ENSG00000169375	ENSG00000177640	0.00067938	0.210163
ENSG00000169375	ENSG00000258813	0.0465212	0.112581
ENSG00000177045	ENSG00000254653	0.0146588	0.146999
ENSG00000177045	ENSG00000232098	0	0.629615
ENSG00000177045	ENSG00000233060	0.0121055	0.151683
ENSG00000177045	ENSG00000239815	3.16997e-07	0.309589
ENSG00000177045	ENSG00000233757	0.00860518	0.16027
ENSG00000177045	ENSG00000247373	0.00887036	0.159546
ENSG00000177045	ENSG00000231081	0.00944726	0.157972
ENSG00000177045	ENSG00000224914	0.00411374	0.176529
ENSG00000177045	ENSG00000250260	0.00231036	0.188285
ENSG00000177045	ENSG00000188185	2.0884e-06	0.289311
ENSG00000177045	ENSG00000245719	0.0450727	0.113769
ENSG00000177045	ENSG00000242791	0.0119752	0.152034
ENSG00000177045	ENSG00000249550	0.0160327	0.14459
ENSG00000177045	ENSG00000235499	0.00445699	0.174856
ENSG00000177045	ENSG00000255989	0.0041806	0.176192
ENSG00000147133	ENSG00000245532	0.00797781	0.162055
ENSG00000147133	ENSG00000233396	0.000184109	0.231137
ENSG00000147133	ENSG00000226137	9.33392e-10	0.362864
ENSG00000147133	ENSG00000260032	5.13096e-06	0.278769
ENSG00000147133	ENSG00000240996	7.65614e-05	0.24407
ENSG00000147133	ENSG00000260101	0.0132033	0.149518
ENSG00000147133	ENSG00000230310	0.000100303	0.240265
ENSG00000147133	ENSG00000231081	0.00944185	0.157992
ENSG00000147133	ENSG00000259215	0.0433566	0.115092
ENSG00000147133	ENSG00000247373	0.0319817	0.12482
ENSG00000147133	ENSG00000231704	0.0396264	0.117954
ENSG00000147133	ENSG00000261839	0.027271	0.129685
ENSG00000147133	ENSG00000259321	0.011166	0.153846
ENSG00000147133	ENSG00000228223	0.00632594	0.167227
ENSG00000147133	ENSG00000258701	0.0194738	0.139409
ENSG00000147133	ENSG00000223473	3.15131e-09	0.35263
ENSG00000147133	ENSG00000261519	0.0190726	0.139992
ENSG00000147133	ENSG00000226519	0.032426	0.124364
ENSG00000147133	ENSG00000179523	0.00207251	0.190353
ENSG00000147133	ENSG00000225470	0.0225998	0.135214
ENSG00000147133	ENSG00000228906	1.87422e-12	0.41009
ENSG00000147133	ENSG00000230590	1.02626e-13	0.429031
ENSG00000147133	ENSG00000259673	0.00356533	0.179392
ENSG00000147133	ENSG00000178412	0.0476051	0.111806
ENSG00000147133	ENSG00000231881	0.0318681	0.124977
ENSG00000147133	ENSG00000258048	0.042851	0.115473
ENSG00000147133	ENSG00000248714	0.00438427	0.17522
ENSG00000147133	ENSG00000255121	0.00378927	0.178129
ENSG00000147133	ENSG00000258001	0.00359276	0.179243
ENSG00000147133	ENSG00000233137	1.68899e-09	0.357873
ENSG00000147133	ENSG00000258777	0.0131433	0.149624
ENSG00000147133	ENSG00000243083	0.0335545	0.123289
ENSG00000147133	ENSG00000223768	0.000763658	0.20813
ENSG00000147133	ENSG00000237857	0.00264436	0.185582
ENSG00000147133	ENSG00000232098	3.74827e-09	0.351191
ENSG00000147133	ENSG00000228065	0.000157119	0.233616
ENSG00000147133	ENSG00000251611	2.04323e-05	0.261851
ENSG00000147133	ENSG00000251562	0.00909985	0.158914
ENSG00000147133	ENSG00000260792	0.00870772	0.159946
ENSG00000147133	ENSG00000233895	0.00148197	0.196571
ENSG00000147133	ENSG00000189149	0.0135669	0.148829
ENSG00000147133	ENSG00000256956	0.0307254	0.126066
ENSG00000147133	ENSG00000184274	0.0197676	0.139
ENSG00000147133	ENSG00000233775	0.00300979	0.182907
ENSG00000147133	ENSG00000253390	0.0240308	0.133348
ENSG00000140262	ENSG00000235070	0.0232136	0.134421
ENSG00000140262	ENSG00000233396	1.97927e-05	0.262249
ENSG00000140262	ENSG00000255565	0.0224827	0.135367
ENSG00000140262	ENSG00000254290	0.0035501	0.179483
ENSG00000140262	ENSG00000233085	0.00254841	0.186337
ENSG00000140262	ENSG00000229275	5.55163e-05	0.248507
ENSG00000140262	ENSG00000230838	0.0340248	0.122797
ENSG00000140262	ENSG00000245719	0.0119295	0.152148
ENSG00000140262	ENSG00000259166	6.24292e-11	0.384076
ENSG00000140262	ENSG00000232680	0.00631802	0.167261
ENSG00000140262	ENSG00000189196	0.0227014	0.135056
ENSG00000140262	ENSG00000253669	0.000128926	0.236503
ENSG00000140262	ENSG00000225194	3.6214e-07	0.308145
ENSG00000140262	ENSG00000227517	0.00419239	0.176141
ENSG00000140262	ENSG00000260032	0.00287719	0.183839
ENSG00000140262	ENSG00000188660	0.0261264	0.130985
ENSG00000140262	ENSG00000229214	0.00151262	0.196233
ENSG00000140262	ENSG00000231083	9.70984e-10	0.362458
ENSG00000140262	ENSG00000247373	0.0125796	0.150727
ENSG00000140262	ENSG00000231811	0.00476622	0.173405
ENSG00000140262	ENSG00000259672	0.0223152	0.135618
ENSG00000140262	ENSG00000259438	7.11111e-09	0.345695
ENSG00000140262	ENSG00000261379	0.0100298	0.156464
ENSG00000140262	ENSG00000214691	0.0271938	0.129789
ENSG00000140262	ENSG00000248599	0.0463119	0.112719
ENSG00000140262	ENSG00000228906	0.000348606	0.22148
ENSG00000140262	ENSG00000261839	0.0152129	0.146027
ENSG00000140262	ENSG00000227542	4.7821e-11	0.386186
ENSG00000140262	ENSG00000259673	0.00662462	0.166234
ENSG00000140262	ENSG00000260455	0.00124295	0.199737
ENSG00000140262	ENSG00000236714	1.61733e-09	0.358272
ENSG00000140262	ENSG00000214650	0.0204132	0.138093
ENSG00000140262	ENSG00000233895	0.00549704	0.170211
ENSG00000140262	ENSG00000179523	0.000179685	0.231578
ENSG00000140262	ENSG00000237857	0.0313827	0.125441
ENSG00000140262	ENSG00000232284	0.00287719	0.183839
ENSG00000140262	ENSG00000232638	6.56808e-14	0.432048
ENSG00000140262	ENSG00000258777	0.0436559	0.114849
ENSG00000140262	ENSG00000239815	0.018897	0.140285
ENSG00000140262	ENSG00000185847	0.0131245	0.14966
ENSG00000140262	ENSG00000260874	0.047423	0.111947
ENSG00000140262	ENSG00000224099	0.0390132	0.118427
ENSG00000140262	ENSG00000233757	5.5091e-06	0.27795
ENSG00000140262	ENSG00000260430	0.000218592	0.228718
ENSG00000140262	ENSG00000257883	0.0179947	0.141549
ENSG00000140262	ENSG00000256576	0.00127954	0.199198
ENSG00000226501	ENSG00000248265	0.0374443	0.119686
ENSG00000226501	ENSG00000245532	0.000508675	0.214987
ENSG00000226501	ENSG00000188660	0.0191644	0.13983
ENSG00000226501	ENSG00000251576	0.047102	0.112194
ENSG00000226501	ENSG00000226355	0.00864051	0.160155
ENSG00000226501	ENSG00000228675	0.00977157	0.157088
ENSG00000226501	ENSG00000228539	0.0341613	0.122639
ENSG00000226501	ENSG00000253720	4.70155e-05	0.250817
ENSG00000226501	ENSG00000233137	0.024329	0.132992
ENSG00000226501	ENSG00000250635	1.19584e-05	0.268554
ENSG00000226501	ENSG00000257958	0.0109728	0.154269
ENSG00000226501	ENSG00000254199	0.0487809	0.110907
ENSG00000226501	ENSG00000233060	0.00335477	0.180776
ENSG00000226501	ENSG00000260597	0.0082023	0.161391
ENSG00000226501	ENSG00000251562	4.0871e-05	0.252852
ENSG00000226501	ENSG00000228906	0.00378969	0.178122
ENSG00000226501	ENSG00000197989	0.0473395	0.112
ENSG00000226501	ENSG00000257725	0.02118	0.137122
ENSG00000226501	ENSG00000254143	0.0445877	0.114157
ENSG00000226501	ENSG00000235358	0.0343434	0.122495
ENSG00000226501	ENSG00000223473	0.00616248	0.167771
ENSG00000226501	ENSG00000234292	0.0255641	0.131579
ENSG00000226501	ENSG00000261757	0.00348603	0.179933
ENSG00000226501	ENSG00000255565	0.0400916	0.117598
ENSG00000226501	ENSG00000259967	0.000719589	0.209203
ENSG00000226501	ENSG00000259840	0.00733175	0.16395
ENSG00000226501	ENSG00000184274	0.0451644	0.113667
ENSG00000226501	ENSG00000230487	0.0313268	0.125496
ENSG00000226501	ENSG00000260193	0.00652172	0.166563
ENSG00000226501	ENSG00000223401	0.00514933	0.171621
ENSG00000226501	ENSG00000246139	0.0118192	0.152413
ENSG00000226501	ENSG00000226078	6.30749e-05	0.246715
ENSG00000226501	ENSG00000204054	0.0281569	0.128679
ENSG00000226501	ENSG00000261334	0.00571129	0.16936
ENSG00000226501	ENSG00000250166	0.0214783	0.136733
ENSG00000226501	ENSG00000258602	3.05293e-06	0.284852
ENSG00000226501	ENSG00000259920	0.015187	0.146081
ENSG00000226501	ENSG00000188185	3.37376e-05	0.255387
ENSG00000226501	ENSG00000257940	0.0411611	0.116741
ENSG00000226501	ENSG00000235499	0.0380944	0.119133
ENSG00000226501	ENSG00000255989	0.00862648	0.160203
ENSG00000100811	ENSG00000225470	0.0107725	0.154776
ENSG00000100811	ENSG00000228906	0.00945015	0.157949
ENSG00000100811	ENSG00000177640	0.0337258	0.123089
ENSG00000100811	ENSG00000240996	0.0341103	0.122689
ENSG00000100811	ENSG00000232412	0.00480512	0.173158
ENSG00000100811	ENSG00000258777	7.77199e-05	0.243872
ENSG00000100811	ENSG00000255856	0.00492879	0.172623
ENSG00000100811	ENSG00000250237	0.013227	0.149454
ENSG00000100811	ENSG00000260032	0.00259504	0.185969
ENSG00000100811	ENSG00000258701	0.000217654	0.228813
ENSG00000100811	ENSG00000259920	0.0153032	0.145876
ENSG00000100811	ENSG00000225559	0.0391918	0.118268
ENSG00000100811	ENSG00000224977	0.0194091	0.13949
ENSG00000100811	ENSG00000224511	0.0379791	0.11924
ENSG00000100811	ENSG00000247373	0.00234142	0.187957
ENSG00000100811	ENSG00000226044	0.0187034	0.140548
ENSG00000100811	ENSG00000198468	0.00211811	0.189917
ENSG00000100811	ENSG00000233864	0.0268737	0.130148
ENSG00000100811	ENSG00000258946	0.00489735	0.172755
ENSG00000100811	ENSG00000255366	0.00017126	0.232312
ENSG00000100811	ENSG00000232098	0.00126167	0.199434
ENSG00000100811	ENSG00000239815	0.0119639	0.152068
ENSG00000100811	ENSG00000259814	0.009892	0.156828
ENSG00000100811	ENSG00000233625	0.0368001	0.120294
ENSG00000100811	ENSG00000230590	0.00177752	0.19333
ENSG00000100811	ENSG00000233137	0.00181235	0.192914
ENSG00000100811	ENSG00000249430	0.0126789	0.150502
ENSG00000177485	ENSG00000259083	0.0320029	0.124785
ENSG00000177485	ENSG00000249483	0.0411621	0.116737
ENSG00000177485	ENSG00000233396	0.0075097	0.163372
ENSG00000177485	ENSG00000260430	0.0441669	0.11446
ENSG00000177485	ENSG00000260274	0.0362352	0.120804
ENSG00000177485	ENSG00000261839	0.00950381	0.1578
ENSG00000177485	ENSG00000249550	0.0440669	0.114526
ENSG00000177485	ENSG00000260464	0.00342365	0.180351
ENSG00000177485	ENSG00000242639	0.000169827	0.232454
ENSG00000177485	ENSG00000259673	7.22023e-05	0.24491
ENSG00000177485	ENSG00000235499	0.0187063	0.140537
ENSG00000177485	ENSG00000255989	0.0146233	0.147058
ENSG00000177485	ENSG00000236091	0.033577	0.123253
ENSG00000177485	ENSG00000248714	0.00361542	0.179097
ENSG00000177485	ENSG00000245571	0.0239257	0.133545
ENSG00000177485	ENSG00000233757	7.36755e-05	0.244596
ENSG00000177485	ENSG00000254223	0.0451814	0.113647
ENSG00000177485	ENSG00000232098	0.000391135	0.21948
ENSG00000177485	ENSG00000225470	0.00214011	0.189711
ENSG00000177485	ENSG00000228906	0.0111822	0.153808
ENSG00000177485	ENSG00000242553	0.0337571	0.123048
ENSG00000177485	ENSG00000259920	0.000282444	0.224761
ENSG00000177485	ENSG00000250312	0.017667	0.142063
ENSG00000177485	ENSG00000228223	0.000102779	0.239891
ENSG00000177485	ENSG00000261842	0.0424139	0.115813
ENSG00000091831	ENSG00000235725	0.0136654	0.148667
ENSG00000091831	ENSG00000260910	0.00819579	0.161409
ENSG00000091831	ENSG00000178412	0.0147522	0.146854
ENSG00000091831	ENSG00000261211	1.70472e-07	0.315935
ENSG00000091831	ENSG00000234076	6.52799e-05	0.246261
ENSG00000091831	ENSG00000214650	0.0327726	0.12398
ENSG00000091831	ENSG00000240893	3.64147e-05	0.254384
ENSG00000091831	ENSG00000249131	0.0141001	0.147934
ENSG00000091831	ENSG00000261320	0.00032707	0.222515
ENSG00000091831	ENSG00000247011	0.0101252	0.156192
ENSG00000091831	ENSG00000261334	0.00356284	0.179413
ENSG00000091831	ENSG00000226868	0.0217611	0.136326
ENSG00000091831	ENSG00000243795	0.00048516	0.215713
ENSG00000091831	ENSG00000223823	0.00401053	0.177037
ENSG00000091831	ENSG00000243081	0.0310043	0.125803
ENSG00000091831	ENSG00000241383	0.0240766	0.133263
ENSG00000091831	ENSG00000260328	0.0227431	0.135008
ENSG00000091831	ENSG00000237063	0.000360638	0.220945
ENSG00000091831	ENSG00000224177	0.018085	0.14139
ENSG00000091831	ENSG00000231403	0.04264	0.115627
ENSG00000091831	ENSG00000250635	0.00169859	0.194169
ENSG00000091831	ENSG00000258711	0.00914762	0.158752
ENSG00000091831	ENSG00000255931	0.000995567	0.203659
ENSG00000091831	ENSG00000250790	0.0107355	0.154862
ENSG00000091831	ENSG00000259341	0.0236368	0.133925
ENSG00000091831	ENSG00000225434	0.0122969	0.151288
ENSG00000091831	ENSG00000236975	3.05351e-07	0.310106
ENSG00000091831	ENSG00000237687	0.00599523	0.168351
ENSG00000091831	ENSG00000224049	0.00028109	0.224849
ENSG00000091831	ENSG00000230366	0.0360236	0.120966
ENSG00000091831	ENSG00000251615	0.000803194	0.207273
ENSG00000091831	ENSG00000261121	0.0495884	0.11031
ENSG00000091831	ENSG00000233757	0.00530457	0.170986
ENSG00000091831	ENSG00000257940	0.00403529	0.176894
ENSG00000091831	ENSG00000203585	0.0330557	0.123726
ENSG00000091831	ENSG00000257373	0.0323818	0.124412
ENSG00000091831	ENSG00000231704	0.0190089	0.14009
ENSG00000091831	ENSG00000232618	0.00530295	0.171002
ENSG00000091831	ENSG00000226137	0.00327492	0.181271
ENSG00000091831	ENSG00000234492	4.73715e-05	0.250655
ENSG00000091831	ENSG00000229569	0.00467121	0.17387
ENSG00000091831	ENSG00000232098	0.00584765	0.168872
ENSG00000091831	ENSG00000224934	0.0042856	0.175714
ENSG00000113580	ENSG00000203635	0.0456764	0.113213
ENSG00000113580	ENSG00000226791	2.50797e-05	0.259139
ENSG00000113580	ENSG00000245532	0.00285757	0.183987
ENSG00000113580	ENSG00000254810	0.0151697	0.146162
ENSG00000113580	ENSG00000224307	0.000124072	0.237097
ENSG00000113580	ENSG00000259341	0.0218862	0.136144
ENSG00000113580	ENSG00000248100	0.0485618	0.111075
ENSG00000113580	ENSG00000253111	0.00655565	0.166455
ENSG00000181222	ENSG00000248103	0.0123875	0.151095
ENSG00000181222	ENSG00000251611	0.0474331	0.111932
ENSG00000181222	ENSG00000233515	0.0455484	0.113335
ENSG00000181222	ENSG00000197332	0.0294984	0.127289
ENSG00000181222	ENSG00000228271	0.00701947	0.164926
ENSG00000181222	ENSG00000260042	0.0144463	0.147361
ENSG00000181222	ENSG00000250635	0.00138211	0.197841
ENSG00000181222	ENSG00000184274	0.00465761	0.173934
ENSG00000181222	ENSG00000229536	0.011434	0.153225
ENSG00000181222	ENSG00000253968	0.0319448	0.124889
ENSG00000181222	ENSG00000234133	0.0171173	0.142921
ENSG00000181222	ENSG00000214650	0.000920781	0.204985
ENSG00000181222	ENSG00000249131	0.000371857	0.220433
ENSG00000181222	ENSG00000249526	0.000405601	0.218827
ENSG00000115966	ENSG00000233396	0.000499217	0.215285
ENSG00000115966	ENSG00000260482	0.000157048	0.233631
ENSG00000115966	ENSG00000259806	0.000426546	0.217947
ENSG00000115966	ENSG00000236204	0.0150932	0.146275
ENSG00000115966	ENSG00000227269	0.0315593	0.125277
ENSG00000115966	ENSG00000197813	0.0038181	0.177986
ENSG00000115966	ENSG00000230490	0.00252942	0.186496
ENSG00000115966	ENSG00000226756	6.98705e-05	0.245383
ENSG00000115966	ENSG00000228079	0.0458046	0.113099
ENSG00000115966	ENSG00000258413	0.0499043	0.110077
ENSG00000115966	ENSG00000256259	0.0335275	0.123317
ENSG00000115966	ENSG00000226684	0.0248841	0.132341
ENSG00000115966	ENSG00000245719	0.00890981	0.159414
ENSG00000115966	ENSG00000253371	4.74884e-06	0.279726
ENSG00000115966	ENSG00000225470	0.00701143	0.164951
ENSG00000115966	ENSG00000251044	0.0340717	0.122738
ENSG00000115966	ENSG00000260460	0.0117481	0.152559
ENSG00000115966	ENSG00000261839	0.000511352	0.214868
ENSG00000115966	ENSG00000232117	0.0113852	0.153308
ENSG00000115966	ENSG00000258526	0.0320025	0.124793
ENSG00000115966	ENSG00000232977	0.000475869	0.216074
ENSG00000115966	ENSG00000228176	0.0121388	0.151614
ENSG00000115966	ENSG00000260077	0.000654469	0.210834
ENSG00000115966	ENSG00000233137	3.04736e-07	0.31017
ENSG00000115966	ENSG00000260100	0.0444261	0.114284
ENSG00000115966	ENSG00000236206	0.0379791	0.119231
ENSG00000115966	ENSG00000256155	0.00888781	0.159505
ENSG00000115966	ENSG00000259989	0.0279899	0.128854
ENSG00000115966	ENSG00000224812	0.040325	0.117385
ENSG00000115966	ENSG00000251259	0.0372025	0.119897
ENSG00000115966	ENSG00000224977	0.00907152	0.158995
ENSG00000115966	ENSG00000260396	0.0404014	0.117321
ENSG00000115966	ENSG00000215196	0.0379168	0.119309
ENSG00000115966	ENSG00000225231	0.0219536	0.136054
ENSG00000115966	ENSG00000254021	0.015712	0.145136
ENSG00000115966	ENSG00000235979	0.0363762	0.12069
ENSG00000162772	ENSG00000261156	0.000731313	0.208883
ENSG00000162772	ENSG00000235052	0.0477755	0.111693
ENSG00000156127	ENSG00000223342	0.0122145	0.151447
ENSG00000156127	ENSG00000234506	0.0196794	0.139103
ENSG00000156127	ENSG00000229656	0.00155354	0.195716
ENSG00000156127	ENSG00000259451	0.00967873	0.157348
ENSG00000156127	ENSG00000224164	7.41303e-05	0.244502
ENSG00000156127	ENSG00000256128	0.0392375	0.118231
ENSG00000156127	ENSG00000226032	0.0336031	0.123224
ENSG00000156127	ENSG00000251301	0.000104153	0.239706
ENSG00000156127	ENSG00000235576	0	0.518188
ENSG00000156127	ENSG00000227269	0.0109561	0.154306
ENSG00000156127	ENSG00000232591	0.0306879	0.126103
ENSG00000156127	ENSG00000250447	0.0102102	0.155995
ENSG00000156127	ENSG00000227017	0.00059084	0.212516
ENSG00000156127	ENSG00000237797	0.000605818	0.212105
ENSG00000156127	ENSG00000251598	0.00134414	0.19836
ENSG00000156127	ENSG00000232002	0.0179469	0.141609
ENSG00000156127	ENSG00000246084	0.0119944	0.15195
ENSG00000156127	ENSG00000234883	5.26086e-05	0.249258
ENSG00000156127	ENSG00000258733	0.000682992	0.210076
ENSG00000156127	ENSG00000230709	0.000170143	0.232412
ENSG00000156127	ENSG00000254119	0.0191554	0.139843
ENSG00000156127	ENSG00000243885	0.0476359	0.111781
ENSG00000156127	ENSG00000225873	0.0246785	0.132547
ENSG00000156127	ENSG00000254952	0.00534585	0.170826
ENSG00000156127	ENSG00000240687	0.045293	0.113523
ENSG00000156127	ENSG00000234142	0.0369624	0.120141
ENSG00000156127	ENSG00000232680	0.0100298	0.15647
ENSG00000156127	ENSG00000230138	0.0451107	0.113723
ENSG00000156127	ENSG00000231873	0.0474149	0.111956
ENSG00000156127	ENSG00000233928	0.00224144	0.188856
ENSG00000156127	ENSG00000236846	0.00329194	0.181172
ENSG00000156127	ENSG00000225331	0.0474543	0.111917
ENSG00000156127	ENSG00000230812	0.000833314	0.206643
ENSG00000156127	ENSG00000241679	0.0227491	0.134994
ENSG00000156127	ENSG00000250313	8.7704e-05	0.242156
ENSG00000156127	ENSG00000223727	0.0294151	0.127382
ENSG00000156127	ENSG00000227531	0.000865564	0.206023
ENSG00000156127	ENSG00000241135	0.01778	0.141898
ENSG00000156127	ENSG00000253842	0.000284676	0.224642
ENSG00000156127	ENSG00000249236	0.00136133	0.198136
ENSG00000156127	ENSG00000249036	0.00115517	0.200987
ENSG00000156127	ENSG00000259685	0.0364458	0.120625
ENSG00000156127	ENSG00000225269	0.0460703	0.1129
ENSG00000156127	ENSG00000254261	0.00544208	0.170451
ENSG00000156127	ENSG00000230943	4.04215e-06	0.281706
ENSG00000156127	ENSG00000253490	0	0.479487
ENSG00000156127	ENSG00000232698	5.09489e-05	0.249689
ENSG00000156127	ENSG00000227042	8.87031e-09	0.343627
ENSG00000156127	ENSG00000226004	1.72468e-08	0.337711
ENSG00000156127	ENSG00000253214	5.85936e-06	0.27718
ENSG00000119866	ENSG00000223342	9.47219e-09	0.343012
ENSG00000119866	ENSG00000258038	0.0050351	0.172107
ENSG00000119866	ENSG00000227017	0.000809561	0.207124
ENSG00000119866	ENSG00000197813	0.00193375	0.191777
ENSG00000119866	ENSG00000261211	0.0102528	0.155907
ENSG00000119866	ENSG00000260423	0.000338587	0.22199
ENSG00000119866	ENSG00000237594	0.00652836	0.166536
ENSG00000119866	ENSG00000254166	0.0269193	0.130103
ENSG00000119866	ENSG00000226920	0.0429348	0.115398
ENSG00000119866	ENSG00000232618	0.0452301	0.113585
ENSG00000119866	ENSG00000226756	0.0244838	0.132778
ENSG00000119866	ENSG00000232698	0.0350223	0.121861
ENSG00000119866	ENSG00000232023	0.0212987	0.136975
ENSG00000119866	ENSG00000257345	0.0244597	0.132829
ENSG00000119866	ENSG00000228079	0.0437542	0.114756
ENSG00000119866	ENSG00000259178	0.0015208	0.196142
ENSG00000119866	ENSG00000229961	0.031605	0.125242
ENSG00000119866	ENSG00000240996	0.00176099	0.193518
ENSG00000119866	ENSG00000203386	0.0232836	0.134325
ENSG00000119866	ENSG00000226782	0.0240727	0.133278
ENSG00000119866	ENSG00000249483	0.00438217	0.175255
ENSG00000119866	ENSG00000237590	0.0295581	0.12721
ENSG00000119866	ENSG00000232956	0.0141243	0.147897
ENSG00000119866	ENSG00000245651	0.00138784	0.197746
ENSG00000119866	ENSG00000256427	0.0438388	0.114697
ENSG00000119866	ENSG00000253844	0.000657923	0.210731
ENSG00000119866	ENSG00000231327	0.00202774	0.190853
ENSG00000119866	ENSG00000261638	0.00558236	0.169903
ENSG00000119866	ENSG00000256988	0.0272708	0.129693
ENSG00000119866	ENSG00000228265	0.0412653	0.11667
ENSG00000119866	ENSG00000255198	0.0102102	0.155999
ENSG00000119866	ENSG00000260179	0.0214783	0.136731
ENSG00000119866	ENSG00000260019	0.00102024	0.203148
ENSG00000119866	ENSG00000230943	0.00288784	0.18377
ENSG00000119866	ENSG00000255670	0.0352855	0.121615
ENSG00000119866	ENSG00000227475	0.0435778	0.114928
ENSG00000069399	ENSG00000235947	0.0221874	0.135754
ENSG00000069399	ENSG00000227269	0.00674583	0.165811
ENSG00000069399	ENSG00000226782	0.0370051	0.120098
ENSG00000069399	ENSG00000254293	0.047193	0.112096
ENSG00000069399	ENSG00000258667	0.00510804	0.171789
ENSG00000069399	ENSG00000260065	0.0223211	0.135604
ENSG00000069399	ENSG00000232698	0.000100247	0.240282
ENSG00000069399	ENSG00000224638	0.0438388	0.114702
ENSG00000069399	ENSG00000245156	0.034001	0.122816
ENSG00000069399	ENSG00000230487	0.0164429	0.143954
ENSG00000069399	ENSG00000260135	0.011443	0.153206
ENSG00000069399	ENSG00000256050	0.00457592	0.174321
ENSG00000069399	ENSG00000227925	0.0189048	0.140269
ENSG00000029363	ENSG00000233396	1.62474e-12	0.41123
ENSG00000029363	ENSG00000225470	0.00746931	0.163505
ENSG00000029363	ENSG00000228906	5.16495e-08	0.327519
ENSG00000029363	ENSG00000247363	0.0108279	0.154652
ENSG00000029363	ENSG00000261839	7.8055e-05	0.243799
ENSG00000029363	ENSG00000260032	1.37638e-07	0.318099
ENSG00000029363	ENSG00000258630	0.00232076	0.188154
ENSG00000029363	ENSG00000246777	0.00461805	0.174128
ENSG00000029363	ENSG00000260423	0.000147672	0.234492
ENSG00000029363	ENSG00000255458	2.54782e-05	0.25894
ENSG00000029363	ENSG00000258813	0.0349945	0.121885
ENSG00000029363	ENSG00000237851	0.0287676	0.128064
ENSG00000029363	ENSG00000249167	0.0123242	0.151225
ENSG00000029363	ENSG00000188185	7.70447e-08	0.323786
ENSG00000029363	ENSG00000248175	0.00587876	0.168756
ENSG00000029363	ENSG00000245651	0.0400965	0.117574
ENSG00000029363	ENSG00000245059	0.0436498	0.114865
ENSG00000029363	ENSG00000225096	0.0358844	0.121101
ENSG00000029363	ENSG00000223462	0.0157138	0.145126
ENSG00000029363	ENSG00000260464	0.00893333	0.159357
ENSG00000029363	ENSG00000228223	4.34265e-05	0.25191
ENSG00000029363	ENSG00000234492	0.0010287	0.202996
ENSG00000029363	ENSG00000249112	0.000127546	0.236653
ENSG00000029363	ENSG00000185847	0.00520117	0.171423
ENSG00000029363	ENSG00000245571	0.0202711	0.138292
ENSG00000029363	ENSG00000251562	0.00669225	0.166008
ENSG00000029363	ENSG00000253669	0.014891	0.146591
ENSG00000029363	ENSG00000232618	0.00349768	0.179851
ENSG00000029363	ENSG00000259714	0.033587	0.123243
ENSG00000029363	ENSG00000197813	9.83441e-07	0.297645
ENSG00000029363	ENSG00000232104	0.00125542	0.199533
ENSG00000029363	ENSG00000260482	0	0.449895
ENSG00000029363	ENSG00000259806	3.24506e-11	0.389165
ENSG00000029363	ENSG00000260655	0.00189315	0.192157
ENSG00000172216	ENSG00000230490	0.000553105	0.213588
ENSG00000172216	ENSG00000253214	0.0484235	0.1112
ENSG00000172216	ENSG00000237604	0.0372108	0.119878
ENSG00000172216	ENSG00000237797	0.00473948	0.173561
ENSG00000172216	ENSG00000237851	0.0365144	0.120551
ENSG00000172216	ENSG00000245532	0.00631546	0.167281
ENSG00000172216	ENSG00000258929	0.035651	0.121323
ENSG00000164330	ENSG00000230499	0.0112599	0.1536
ENSG00000164330	ENSG00000261504	0.0118468	0.152348
ENSG00000164330	ENSG00000223695	0.0474669	0.111901
ENSG00000164330	ENSG00000231509	0.0236116	0.133951
ENSG00000164330	ENSG00000253842	0.0490417	0.110703
ENSG00000164330	ENSG00000227313	0.00123874	0.199795
ENSG00000164330	ENSG00000258736	0.000641019	0.211207
ENSG00000164330	ENSG00000251562	0.00337667	0.180643
ENSG00000164330	ENSG00000229656	0.0418408	0.116225
ENSG00000164330	ENSG00000260823	0.0158221	0.144948
ENSG00000164330	ENSG00000255465	0.0295138	0.127267
ENSG00000164330	ENSG00000228386	0.0301633	0.126602
ENSG00000164330	ENSG00000251085	0.00981679	0.156992
ENSG00000164330	ENSG00000259863	0.00109327	0.201904
ENSG00000164330	ENSG00000236453	0.0324622	0.124326
ENSG00000164330	ENSG00000260032	0.0304298	0.126338
ENSG00000164330	ENSG00000235295	0.0167908	0.143413
ENSG00000164330	ENSG00000227269	0.00254954	0.186319
ENSG00000164330	ENSG00000260396	0.0163449	0.144094
ENSG00000164330	ENSG00000130600	0.00497667	0.172405
ENSG00000164330	ENSG00000233858	0.00792144	0.162213
ENSG00000164330	ENSG00000248100	9.50547e-05	0.241075
ENSG00000164330	ENSG00000222032	0.00332159	0.180979
ENSG00000164330	ENSG00000256185	2.49558e-06	0.287217
ENSG00000164330	ENSG00000260698	0.0277072	0.129151
ENSG00000164330	ENSG00000237797	0.0291306	0.12768
ENSG00000164330	ENSG00000226115	0.0324303	0.124355
ENSG00000164330	ENSG00000227017	0.0126478	0.150565
ENSG00000164330	ENSG00000236834	0.0345129	0.122309
ENSG00000120738	ENSG00000228906	1.78788e-06	0.29109
ENSG00000120738	ENSG00000188185	0.0181267	0.141324
ENSG00000120738	ENSG00000237604	0.0234976	0.134084
ENSG00000120738	ENSG00000258813	0.0485618	0.111078
ENSG00000120738	ENSG00000258602	0.010937	0.15435
ENSG00000120738	ENSG00000230487	0.000232066	0.227865
ENSG00000120738	ENSG00000245532	0.000599516	0.212285
ENSG00000120738	ENSG00000236129	0.00667023	0.166084
ENSG00000120738	ENSG00000226137	0.0392655	0.118208
ENSG00000120738	ENSG00000259863	0.0205515	0.137931
ENSG00000120738	ENSG00000226891	0.01778	0.141898
ENSG00000120738	ENSG00000260539	0.0116492	0.15275
ENSG00000120738	ENSG00000239815	0.0498269	0.110126
ENSG00000120738	ENSG00000260823	0.0162269	0.144292
ENSG00000120738	ENSG00000230590	0.000118574	0.237825
ENSG00000120738	ENSG00000253522	0.0485097	0.111132
ENSG00000120738	ENSG00000256124	0.0351717	0.1217
ENSG00000120738	ENSG00000261519	0.0155271	0.145485
ENSG00000120738	ENSG00000225331	0.0294711	0.127316
ENSG00000120738	ENSG00000258285	0.0183301	0.141004
ENSG00000120738	ENSG00000222032	0.0267108	0.130321
ENSG00000120738	ENSG00000261379	0.00101423	0.203282
ENSG00000120738	ENSG00000259850	9.09469e-05	0.241651
ENSG00000120738	ENSG00000230054	0.0338096	0.12298
ENSG00000120738	ENSG00000234292	0.00623301	0.167548
ENSG00000120690	ENSG00000238121	0.000912026	0.205147
ENSG00000120690	ENSG00000250994	0.00619492	0.167662
ENSG00000120690	ENSG00000225331	0.0378542	0.119367
ENSG00000120690	ENSG00000223473	0.0122247	0.151423
ENSG00000120690	ENSG00000258667	0.00232994	0.188067
ENSG00000120690	ENSG00000237604	0.00128136	0.199171
ENSG00000120690	ENSG00000259714	0.0107355	0.154862
ENSG00000120690	ENSG00000260303	0.0376234	0.119542
ENSG00000120690	ENSG00000230490	0.00835041	0.161001
ENSG00000120690	ENSG00000235119	0.000275576	0.225167
ENSG00000120690	ENSG00000228223	0.0337807	0.123015
ENSG00000120690	ENSG00000222032	0.0335609	0.123271
ENSG00000120690	ENSG00000225039	0.000706009	0.209524
ENSG00000120690	ENSG00000226519	0.0153032	0.14588
ENSG00000120690	ENSG00000224914	0.027628	0.129271
ENSG00000120690	ENSG00000256299	0.0489724	0.110775
ENSG00000120690	ENSG00000231485	0.0169786	0.143128
ENSG00000120690	ENSG00000260135	0.0163309	0.144123
ENSG00000120690	ENSG00000251015	0.00560023	0.169844
ENSG00000120690	ENSG00000215196	0.0461898	0.112804
ENSG00000120690	ENSG00000214145	0.0416325	0.116387
ENSG00000134954	ENSG00000230555	0.000395275	0.219292
ENSG00000134954	ENSG00000251562	0.00609258	0.168003
ENSG00000134954	ENSG00000245156	0.00277583	0.184568
ENSG00000134954	ENSG00000248482	0.0301633	0.126599
ENSG00000111206	ENSG00000233396	0.0379791	0.119246
ENSG00000111206	ENSG00000261504	0.00150783	0.196286
ENSG00000111206	ENSG00000260423	3.2954e-07	0.309116
ENSG00000111206	ENSG00000235100	0.0157039	0.145155
ENSG00000111206	ENSG00000240996	0.0223152	0.135615
ENSG00000111206	ENSG00000226756	0.0115798	0.152908
ENSG00000111206	ENSG00000257268	0.0236677	0.133887
ENSG00000111206	ENSG00000205015	0.0408434	0.117013
ENSG00000111206	ENSG00000237232	1.73998e-05	0.263913
ENSG00000111206	ENSG00000170590	0.0325072	0.124276
ENSG00000111206	ENSG00000259438	0.0168277	0.143354
ENSG00000111206	ENSG00000255571	0.000556449	0.213484
ENSG00000111206	ENSG00000260655	0.0398534	0.117767
ENSG00000111206	ENSG00000232977	0.0479509	0.111544
ENSG00000111206	ENSG00000257345	0.0100429	0.156422
ENSG00000111206	ENSG00000251611	0.00145075	0.196982
ENSG00000111206	ENSG00000260430	0.000286377	0.224521
ENSG00000111206	ENSG00000260895	6.39318e-05	0.246525
ENSG00000111206	ENSG00000260588	0.0288469	0.127979
ENSG00000111206	ENSG00000255693	0.0149693	0.146453
ENSG00000111206	ENSG00000237590	0.0198249	0.13893
ENSG00000111206	ENSG00000235499	0.00100763	0.203417
ENSG00000111206	ENSG00000255989	0.00547632	0.170294
ENSG00000111206	ENSG00000250312	0.00699525	0.165013
ENSG00000111206	ENSG00000230288	0.0322205	0.124576
ENSG00000111206	ENSG00000246394	0.0359329	0.121057
ENSG00000111206	ENSG00000261204	0.00806497	0.161763
ENSG00000111206	ENSG00000233988	0.00848126	0.160653
ENSG00000111206	ENSG00000258001	0.000174396	0.23202
ENSG00000154727	ENSG00000234608	2.38045e-05	0.259854
ENSG00000154727	ENSG00000179523	0.0253466	0.131816
ENSG00000154727	ENSG00000258001	0.0159713	0.144699
ENSG00000154727	ENSG00000224478	0.00353862	0.179546
ENSG00000137265	ENSG00000259451	0.000377442	0.220108
ENSG00000137265	ENSG00000232591	0.000241334	0.227298
ENSG00000137265	ENSG00000251301	0	0.488503
ENSG00000137265	ENSG00000230645	0.0173763	0.142534
ENSG00000137265	ENSG00000235576	2.98549e-13	0.42206
ENSG00000137265	ENSG00000249112	0.0369507	0.120165
ENSG00000137265	ENSG00000229961	0.0165338	0.143808
ENSG00000137265	ENSG00000253522	3.44937e-06	0.283421
ENSG00000137265	ENSG00000237604	5.71697e-06	0.27751
ENSG00000137265	ENSG00000236800	0.000566584	0.213186
ENSG00000137265	ENSG00000230438	0.0475993	0.111813
ENSG00000137265	ENSG00000257808	0	0.747017
ENSG00000137265	ENSG00000232698	0.00848126	0.160651
ENSG00000137265	ENSG00000231010	0.00131716	0.198685
ENSG00000137265	ENSG00000205056	0.00584765	0.168875
ENSG00000137265	ENSG00000237595	0.0265238	0.130532
ENSG00000137265	ENSG00000230812	0.000375154	0.220257
ENSG00000137265	ENSG00000251072	0.00391137	0.177528
ENSG00000137265	ENSG00000247982	0.00315196	0.182046
ENSG00000137265	ENSG00000241679	0.00113495	0.201281
ENSG00000068305	ENSG00000251562	0.0142463	0.147679
ENSG00000068305	ENSG00000250635	0.0110409	0.154102
ENSG00000068305	ENSG00000228634	2.04799e-05	0.261798
ENSG00000068305	ENSG00000253522	0.0230568	0.134617
ENSG00000068305	ENSG00000214407	0.0187763	0.140448
ENSG00000068305	ENSG00000249112	0.000620427	0.211752
ENSG00000068305	ENSG00000188185	0.000259011	0.226192
ENSG00000068305	ENSG00000260482	4.65579e-10	0.368441
ENSG00000068305	ENSG00000259806	0.0026605	0.185464
ENSG00000068305	ENSG00000228950	0.00858388	0.160353
ENSG00000068305	ENSG00000253842	0.012171	0.151528
ENSG00000068305	ENSG00000249664	0.00646835	0.166779
ENSG00000068305	ENSG00000245532	0.000112309	0.238619
ENSG00000068305	ENSG00000230499	2.01923e-05	0.262006
ENSG00000068305	ENSG00000232680	0.0359532	0.12103
ENSG00000068305	ENSG00000253737	0.0388378	0.118551
ENSG00000068305	ENSG00000261504	0.0246785	0.132548
ENSG00000068305	ENSG00000230709	0.00721259	0.164346
ENSG00000068305	ENSG00000259721	0.0195477	0.139298
ENSG00000068305	ENSG00000228906	2.39163e-06	0.287721
ENSG00000068305	ENSG00000236800	0.0149238	0.146538
ENSG00000068305	ENSG00000248175	0.0233079	0.134292
ENSG00000068305	ENSG00000245156	0.000125588	0.236888
ENSG00000068305	ENSG00000260032	0.0225482	0.135279
ENSG00000068305	ENSG00000243296	0.00777674	0.162626
ENSG00000068305	ENSG00000251072	0.0319817	0.124832
ENSG00000068305	ENSG00000249451	0.0437286	0.114788
ENSG00000068305	ENSG00000258413	0.0360236	0.120966
ENSG00000068305	ENSG00000237604	1.11971e-10	0.379789
ENSG00000068305	ENSG00000231435	0.0153722	0.145752
ENSG00000068305	ENSG00000259438	0.0361615	0.12086
ENSG00000068305	ENSG00000260101	0.00905373	0.159035
ENSG00000068305	ENSG00000225637	0.00101211	0.203319
ENSG00000068305	ENSG00000253669	0.00051993	0.214606
ENSG00000068305	ENSG00000225331	9.96126e-06	0.270675
ENSG00000068305	ENSG00000223462	0.0410785	0.116828
ENSG00000068305	ENSG00000215483	0.0095401	0.157704
ENSG00000068305	ENSG00000223387	0.0322647	0.124537
ENSG00000068305	ENSG00000253390	0.0176245	0.142138
ENSG00000068305	ENSG00000261218	0.0169491	0.143174
ENSG00000068305	ENSG00000235499	2.1157e-05	0.261428
ENSG00000068305	ENSG00000255989	1.19222e-06	0.295379
ENSG00000081189	ENSG00000232591	0.0221353	0.135817
ENSG00000081189	ENSG00000251562	0.00123341	0.199906
ENSG00000081189	ENSG00000237797	7.22422e-07	0.300828
ENSG00000081189	ENSG00000260910	0.0450546	0.113785
ENSG00000081189	ENSG00000253214	8.57188e-06	0.272564
ENSG00000081189	ENSG00000228634	0.000198422	0.230143
ENSG00000081189	ENSG00000253522	0.0175629	0.142232
ENSG00000081189	ENSG00000245532	0.00125765	0.199487
ENSG00000081189	ENSG00000259503	0.0475762	0.111831
ENSG00000081189	ENSG00000260482	0.0485176	0.111113
ENSG00000081189	ENSG00000237980	0.0165782	0.143734
ENSG00000081189	ENSG00000248175	0.00339921	0.180499
ENSG00000081189	ENSG00000230499	1.03572e-05	0.270209
ENSG00000081189	ENSG00000236403	0.0405169	0.117239
ENSG00000057935	ENSG00000233396	8.36414e-10	0.363791
ENSG00000057935	ENSG00000260423	0.0148114	0.146748
ENSG00000057935	ENSG00000260482	0.00814388	0.161544
ENSG00000057935	ENSG00000259806	0.0216926	0.136433
ENSG00000057935	ENSG00000245651	0.00975623	0.157149
ENSG00000057935	ENSG00000248884	0.0441577	0.11447
ENSG00000057935	ENSG00000236947	0.0243923	0.132924
ENSG00000057935	ENSG00000261504	0.000111926	0.23867
ENSG00000057935	ENSG00000261211	0.00608606	0.168037
ENSG00000057935	ENSG00000261005	0.0202106	0.138363
ENSG00000057935	ENSG00000234492	7.8397e-06	0.273761
ENSG00000057935	ENSG00000230628	0.0460731	0.112887
ENSG00000057935	ENSG00000236204	2.72697e-11	0.390541
ENSG00000057935	ENSG00000258216	0.0366766	0.120431
ENSG00000057935	ENSG00000230623	0.000127886	0.236611
ENSG00000057935	ENSG00000259438	0.000251009	0.226681
ENSG00000057935	ENSG00000197813	0.000125347	0.236924
ENSG00000057935	ENSG00000226756	1.22452e-06	0.295106
ENSG00000057935	ENSG00000254298	0.00456735	0.174362
ENSG00000057935	ENSG00000243993	0.0329485	0.123814
ENSG00000057935	ENSG00000234807	0.0461898	0.112804
ENSG00000057935	ENSG00000261202	0.0372025	0.119896
ENSG00000057935	ENSG00000255458	0.000440142	0.217452
ENSG00000057935	ENSG00000255328	0.00352215	0.179689
ENSG00000057935	ENSG00000223473	0.0469714	0.112276
ENSG00000057935	ENSG00000234608	0.00361529	0.179103
ENSG00000057935	ENSG00000239815	0.0416325	0.116388
ENSG00000057935	ENSG00000258630	0.00590882	0.168646
ENSG00000057935	ENSG00000253669	0.0237625	0.133736
ENSG00000057935	ENSG00000260464	0.000181033	0.231405
ENSG00000057935	ENSG00000234698	0.00378166	0.178167
ENSG00000057935	ENSG00000237595	0.00179598	0.193101
ENSG00000057935	ENSG00000247363	4.28916e-07	0.306244
ENSG00000057935	ENSG00000242553	7.56124e-05	0.244238
ENSG00000057935	ENSG00000256155	0.000480067	0.21595
ENSG00000057935	ENSG00000254028	0.0366952	0.120395
ENSG00000057935	ENSG00000260025	0.0212339	0.137047
ENSG00000057935	ENSG00000256568	0.00694805	0.165202
ENSG00000057935	ENSG00000235499	0.000253234	0.226542
ENSG00000057935	ENSG00000255989	6.32216e-05	0.246677
ENSG00000057935	ENSG00000259635	0.0284011	0.128405
ENSG00000057935	ENSG00000226853	0.0107485	0.154822
ENSG00000057935	ENSG00000237167	0.0305756	0.126196
ENSG00000057935	ENSG00000230288	0.0440189	0.114558
ENSG00000057935	ENSG00000260101	3.67465e-05	0.25427
ENSG00000131196	ENSG00000237851	0.00919933	0.158633
ENSG00000131196	ENSG00000214407	0.0203449	0.138184
ENSG00000131196	ENSG00000230490	0.00333842	0.180864
ENSG00000131196	ENSG00000228906	0.0326306	0.124136
ENSG00000131196	ENSG00000253720	0.0419834	0.116135
ENSG00000131196	ENSG00000260135	0.010625	0.155081
ENSG00000131196	ENSG00000260065	0.0427801	0.115521
ENSG00000131196	ENSG00000258813	0.00889081	0.159494
ENSG00000131196	ENSG00000250635	0.045768	0.113124
ENSG00000131196	ENSG00000260539	0.000181033	0.231403
ENSG00000131196	ENSG00000258667	0.00145898	0.196839
ENSG00000131196	ENSG00000248994	0.00728599	0.164107
ENSG00000141905	ENSG00000260482	2.39163e-06	0.287731
ENSG00000141905	ENSG00000227269	0.00271729	0.185036
ENSG00000141905	ENSG00000228634	0.00316593	0.18195
ENSG00000141905	ENSG00000229922	0.00363289	0.178991
ENSG00000141905	ENSG00000255002	0.0276955	0.129164
ENSG00000141905	ENSG00000249112	0.00563561	0.169664
ENSG00000141905	ENSG00000228526	0.0141912	0.147782
ENSG00000141905	ENSG00000260910	0.00933668	0.158266
ENSG00000141905	ENSG00000254263	0.00223785	0.188906
ENSG00000141905	ENSG00000188185	0.00371305	0.178515
ENSG00000141905	ENSG00000258667	0.0490366	0.110715
ENSG00000141905	ENSG00000225331	2.37459e-09	0.355075
ENSG00000141905	ENSG00000237604	1.40644e-06	0.293542
ENSG00000141905	ENSG00000227925	0.0213957	0.136825
ENSG00000141905	ENSG00000228221	0.0298064	0.126958
ENSG00000141905	ENSG00000260539	0.000166099	0.232766
ENSG00000141905	ENSG00000254653	0.00473948	0.173557
ENSG00000141905	ENSG00000253669	0.00858951	0.160327
ENSG00000141905	ENSG00000228906	0.000135871	0.235746
ENSG00000141905	ENSG00000261519	0.0133084	0.149279
ENSG00000141905	ENSG00000261128	0.019505	0.139353
ENSG00000141905	ENSG00000236452	0.0218862	0.136144
ENSG00000141905	ENSG00000260417	0.0309851	0.125827
ENSG00000141905	ENSG00000230107	0.00568083	0.169478
ENSG00000141905	ENSG00000223946	0.00590205	0.168675
ENSG00000141905	ENSG00000230555	0.00278176	0.184523
ENSG00000141905	ENSG00000247982	0.0378776	0.119344
ENSG00000141905	ENSG00000254281	0.0344733	0.122366
ENSG00000141905	ENSG00000223473	0.000250942	0.226694
ENSG00000141905	ENSG00000225064	0.0054301	0.170509
ENSG00000141905	ENSG00000230573	0.00474556	0.173531
ENSG00000141905	ENSG00000258929	0.00786384	0.162364
ENSG00000141905	ENSG00000235499	0.00209487	0.19014
ENSG00000141905	ENSG00000255989	0.00470591	0.173698
ENSG00000084093	ENSG00000233757	0.000273825	0.225311
ENSG00000084093	ENSG00000235499	0.0136363	0.148712
ENSG00000084093	ENSG00000260032	4.09598e-06	0.281474
ENSG00000084093	ENSG00000242659	0.04351	0.114967
ENSG00000196092	ENSG00000260492	0.000120088	0.237604
ENSG00000196092	ENSG00000257345	0.00363896	0.178948
ENSG00000196092	ENSG00000236800	0.0451933	0.113637
ENSG00000196092	ENSG00000261504	2.56031e-07	0.311819
ENSG00000196092	ENSG00000225718	4.10455e-05	0.252791
ENSG00000196092	ENSG00000233835	0	0.868816
ENSG00000196092	ENSG00000249096	0.0465341	0.112568
ENSG00000196092	ENSG00000245156	0.0297601	0.127002
ENSG00000196092	ENSG00000176840	0	0.553106
ENSG00000196092	ENSG00000238121	0.0115635	0.15295
ENSG00000196092	ENSG00000251072	0.0232744	0.134337
ENSG00000196092	ENSG00000250447	0	0.460937
ENSG00000196092	ENSG00000259321	0.0046742	0.173854
ENSG00000196092	ENSG00000224137	8.29086e-05	0.243004
ENSG00000196092	ENSG00000188185	0.0384583	0.118833
ENSG00000196092	ENSG00000259198	0.0120722	0.151771
ENSG00000196092	ENSG00000235192	0.0437467	0.11477
ENSG00000196092	ENSG00000247982	1.48251e-09	0.359
ENSG00000196092	ENSG00000261402	0.0309092	0.125901
ENSG00000196092	ENSG00000251085	0.0053449	0.17084
ENSG00000196092	ENSG00000229961	0.0354569	0.121481
ENSG00000196092	ENSG00000255693	1.35099e-10	0.378207
ENSG00000196092	ENSG00000259473	0.0238679	0.133611
ENSG00000196092	ENSG00000236846	0.0376275	0.119533
ENSG00000196092	ENSG00000246363	4.8364e-05	0.250388
ENSG00000196092	ENSG00000238171	0.0366175	0.120474
ENSG00000196092	ENSG00000253844	0.028293	0.128533
ENSG00000167081	ENSG00000250312	0.00486341	0.172901
ENSG00000167081	ENSG00000228950	3.77749e-06	0.2825
ENSG00000167081	ENSG00000226137	0.00831911	0.161076
ENSG00000167081	ENSG00000261379	1.27385e-05	0.267757
ENSG00000167081	ENSG00000260750	0.0270683	0.129931
ENSG00000167081	ENSG00000228126	0.0319178	0.124938
ENSG00000167081	ENSG00000197332	0.00908181	0.158966
ENSG00000167081	ENSG00000244576	0.0215713	0.136597
ENSG00000167081	ENSG00000253390	3.56586e-11	0.38844
ENSG00000167081	ENSG00000249896	0.00077665	0.207838
ENSG00000167081	ENSG00000251408	0.00310817	0.182312
ENSG00000167081	ENSG00000232104	0.000866899	0.205991
ENSG00000167081	ENSG00000233081	0.0375909	0.119578
ENSG00000167081	ENSG00000258777	0.000137438	0.235546
ENSG00000167081	ENSG00000235119	0.0302541	0.126498
ENSG00000167081	ENSG00000236403	0.000767053	0.208039
ENSG00000167081	ENSG00000234129	0.0227869	0.134945
ENSG00000167081	ENSG00000228873	0.00145425	0.196932
ENSG00000167081	ENSG00000233396	0.00744583	0.163612
ENSG00000167081	ENSG00000261839	0.00646729	0.166787
ENSG00000167081	ENSG00000230107	0.031671	0.125172
ENSG00000167081	ENSG00000229388	0.00439556	0.175166
ENSG00000167081	ENSG00000230628	0.023253	0.134363
ENSG00000167081	ENSG00000259721	0.0300185	0.126749
ENSG00000167081	ENSG00000248599	1.87422e-12	0.410042
ENSG00000167081	ENSG00000205015	0.0073151	0.164004
ENSG00000167081	ENSG00000260460	0.0273419	0.129594
ENSG00000167081	ENSG00000254293	5.74269e-06	0.277417
ENSG00000167081	ENSG00000205181	0.00134373	0.198371
ENSG00000167081	ENSG00000225331	0.0364471	0.120613
ENSG00000167081	ENSG00000237899	0.0138312	0.148385
ENSG00000167081	ENSG00000251562	0.0265404	0.130507
ENSG00000167081	ENSG00000251635	0.040388	0.117338
ENSG00000167081	ENSG00000243888	0.0298848	0.126887
ENSG00000167081	ENSG00000260910	0.0314117	0.125414
ENSG00000167081	ENSG00000237721	0.00487073	0.172855
ENSG00000140464	ENSG00000245532	5.05256e-06	0.278986
ENSG00000140464	ENSG00000197989	0.00370938	0.178568
ENSG00000140464	ENSG00000258813	0.0481928	0.111357
ENSG00000140464	ENSG00000260274	0.0105269	0.155323
ENSG00000140464	ENSG00000253522	3.2954e-07	0.309106
ENSG00000140464	ENSG00000232104	0.0142406	0.147696
ENSG00000140464	ENSG00000228906	0.00658116	0.166374
ENSG00000140464	ENSG00000261423	9.52764e-05	0.241037
ENSG00000140464	ENSG00000256039	0.00257536	0.186115
ENSG00000140464	ENSG00000259083	0.0152004	0.146051
ENSG00000140464	ENSG00000230487	0.00243647	0.187209
ENSG00000140464	ENSG00000225331	0.00100175	0.203507
ENSG00000140464	ENSG00000235119	0.00237857	0.187662
ENSG00000140464	ENSG00000255992	0.0242298	0.133088
ENSG00000140464	ENSG00000253720	0.000268889	0.225606
ENSG00000140464	ENSG00000230555	0.00964426	0.15743
ENSG00000140464	ENSG00000259673	7.5949e-05	0.244175
ENSG00000140464	ENSG00000259215	0.000651668	0.210916
ENSG00000140464	ENSG00000237489	0.0481374	0.111407
ENSG00000140464	ENSG00000255121	0.00442544	0.175029
ENSG00000140464	ENSG00000249334	0.0156604	0.145228
ENSG00000140464	ENSG00000230526	0.0224661	0.1354
ENSG00000140464	ENSG00000250274	0.0332625	0.123537
ENSG00000140464	ENSG00000237604	1.23247e-06	0.295026
ENSG00000140464	ENSG00000232698	0.000973204	0.204038
ENSG00000140464	ENSG00000228634	0.0214122	0.136801
ENSG00000140464	ENSG00000256128	7.49607e-05	0.244361
ENSG00000140464	ENSG00000260179	0.0227327	0.135021
ENSG00000140464	ENSG00000230107	1.81649e-06	0.2909
ENSG00000181222	ENSG00000225331	0.0050491	0.17205
ENSG00000181222	ENSG00000223768	0.0220137	0.135971
ENSG00000181222	ENSG00000261504	0.000657045	0.210765
ENSG00000181222	ENSG00000228873	0.0110092	0.154177
ENSG00000181222	ENSG00000260179	0.0183439	0.140985
ENSG00000181222	ENSG00000259327	0.00180521	0.193019
ENSG00000181222	ENSG00000225637	0.00198188	0.19132
ENSG00000181222	ENSG00000230709	0.0379662	0.11927
ENSG00000181222	ENSG00000249896	0.0458485	0.113067
ENSG00000181222	ENSG00000256299	0.01083	0.154639
ENSG00000181222	ENSG00000231611	0.000158983	0.233422
ENSG00000181222	ENSG00000230366	0.000521094	0.214561
ENSG00000181222	ENSG00000261775	0.00802949	0.161894
ENSG00000181222	ENSG00000242290	0.025271	0.131905
ENSG00000181222	ENSG00000260808	0.0209269	0.137434
ENSG00000181222	ENSG00000258630	0.0495769	0.110329
ENSG00000181222	ENSG00000235979	0.0103756	0.155661
ENSG00000181222	ENSG00000197813	0.00465129	0.173973
ENSG00000181222	ENSG00000254319	0.00936281	0.158207
ENSG00000181222	ENSG00000235415	0.0421986	0.115979
ENSG00000028277	ENSG00000253522	3.01679e-05	0.256781
ENSG00000028277	ENSG00000245532	0.00174734	0.193653
ENSG00000028277	ENSG00000231010	0.00744583	0.163604
ENSG00000028277	ENSG00000253924	0.0159811	0.144668
ENSG00000028277	ENSG00000234883	0.00277395	0.18459
ENSG00000028277	ENSG00000236800	0.00546444	0.170359
ENSG00000028277	ENSG00000253214	0.00291276	0.183602
ENSG00000028277	ENSG00000232618	0.0075385	0.163302
ENSG00000028277	ENSG00000247982	0	0.454368
ENSG00000028277	ENSG00000238063	0.0237164	0.13381
ENSG00000028277	ENSG00000259451	0.0223965	0.135494
ENSG00000028277	ENSG00000260482	0.0259612	0.13117
ENSG00000028277	ENSG00000259806	0.000913434	0.205118
ENSG00000028277	ENSG00000260032	0.0198757	0.138856
ENSG00000028277	ENSG00000225331	8.20264e-11	0.382095
ENSG00000028277	ENSG00000228950	0.0212339	0.137044
ENSG00000028277	ENSG00000212694	0.0460103	0.112948
ENSG00000028277	ENSG00000205056	2.50046e-06	0.28711
ENSG00000028277	ENSG00000215196	0.00133508	0.198485
ENSG00000028277	ENSG00000230969	0.0131785	0.149557
ENSG00000028277	ENSG00000232591	0.00234196	0.187947
ENSG00000028277	ENSG00000230499	0.00318264	0.18186
ENSG00000028277	ENSG00000258602	0.0366878	0.120407
ENSG00000028277	ENSG00000253842	0.00172078	0.193925
ENSG00000028277	ENSG00000242290	0.00293246	0.183448
ENSG00000028277	ENSG00000248029	0.0131085	0.149691
ENSG00000028277	ENSG00000260655	0.000260736	0.22607
ENSG00000028277	ENSG00000243179	0.0372442	0.119851
ENSG00000028277	ENSG00000225525	0.0260821	0.131039
ENSG00000028277	ENSG00000248636	0.0383027	0.118962
ENSG00000028277	ENSG00000237604	2.92637e-12	0.407115
ENSG00000028277	ENSG00000226681	0.00562666	0.169739
ENSG00000028277	ENSG00000248175	0.00249302	0.186785
ENSG00000028277	ENSG00000226004	0.0149391	0.146509
ENSG00000028277	ENSG00000251562	0.0001197	0.237666
ENSG00000028277	ENSG00000228079	0.0354861	0.121459
ENSG00000028277	ENSG00000251311	0.0100759	0.156326
ENSG00000028277	ENSG00000230487	0.0457122	0.113177
ENSG00000028277	ENSG00000225316	0.0110092	0.15418
ENSG00000028277	ENSG00000235576	2.78504e-05	0.257779
ENSG00000028277	ENSG00000229989	0.000475511	0.216093
ENSG00000028277	ENSG00000229656	0.00201774	0.190937
ENSG00000028277	ENSG00000260135	7.5608e-11	0.382706
ENSG00000028277	ENSG00000232001	0.0454729	0.113387
ENSG00000028277	ENSG00000248363	0.0367776	0.120313
ENSG00000028277	ENSG00000255465	0.0372025	0.119899
ENSG00000028277	ENSG00000249112	0.0150645	0.146316
ENSG00000028277	ENSG00000254363	0.00257097	0.186161
ENSG00000028277	ENSG00000237879	0.0323938	0.124396
ENSG00000028277	ENSG00000231081	0.0120927	0.151715
ENSG00000028277	ENSG00000236129	0.0457122	0.113178
ENSG00000028277	ENSG00000237797	6.68897e-05	0.245945
ENSG00000028277	ENSG00000236069	0.0322006	0.124605
ENSG00000028277	ENSG00000227066	0.0336374	0.123189
ENSG00000028277	ENSG00000223768	0.00142128	0.197327
ENSG00000028277	ENSG00000231509	0.0318195	0.125032
ENSG00000028277	ENSG00000237992	0.0421091	0.116045
ENSG00000028277	ENSG00000261504	0.0421212	0.116029
ENSG00000028277	ENSG00000235499	0.0366828	0.120424
ENSG00000028277	ENSG00000229227	0.0402585	0.117446
ENSG00000028277	ENSG00000239815	0.0107923	0.15473
ENSG00000066336	ENSG00000233610	0.0360236	0.120962
ENSG00000066336	ENSG00000259503	0.00750097	0.163407
ENSG00000066336	ENSG00000254281	0.0106177	0.155118
ENSG00000066336	ENSG00000224638	6.08226e-08	0.326059
ENSG00000066336	ENSG00000255465	0.0119868	0.151971
ENSG00000066336	ENSG00000237604	6.56808e-14	0.431423
ENSG00000066336	ENSG00000249334	9.82037e-07	0.297678
ENSG00000066336	ENSG00000260303	0.00469522	0.173748
ENSG00000066336	ENSG00000258929	0.00353374	0.179607
ENSG00000066336	ENSG00000235119	0.0481259	0.111422
ENSG00000066336	ENSG00000249236	0.00084149	0.206493
ENSG00000066336	ENSG00000232591	6.59605e-07	0.301855
ENSG00000066336	ENSG00000228512	0.00528124	0.171096
ENSG00000066336	ENSG00000230138	0.000451417	0.217002
ENSG00000066336	ENSG00000230107	5.02617e-05	0.249867
ENSG00000066336	ENSG00000253214	0	0.444865
ENSG00000066336	ENSG00000225331	4.53418e-07	0.305548
ENSG00000066336	ENSG00000205056	0.0100763	0.15632
ENSG00000066336	ENSG00000234883	0.000671617	0.210405
ENSG00000066336	ENSG00000230526	0.00298692	0.183061
ENSG00000066336	ENSG00000232698	0.00102303	0.203103
ENSG00000066336	ENSG00000224137	8.19582e-12	0.399598
ENSG00000066336	ENSG00000237980	0.0166618	0.143608
ENSG00000066336	ENSG00000246430	2.36608e-05	0.259934
ENSG00000066336	ENSG00000249911	0.0375384	0.11962
ENSG00000066336	ENSG00000232606	0.0356574	0.121312
ENSG00000066336	ENSG00000258976	0.0199942	0.138641
ENSG00000066336	ENSG00000225056	0.0186659	0.140592
ENSG00000066336	ENSG00000253522	0.00206596	0.190413
ENSG00000066336	ENSG00000230812	1.07201e-06	0.296577
ENSG00000066336	ENSG00000230943	0.000457877	0.216723
ENSG00000066336	ENSG00000248187	1.40393e-11	0.395774
ENSG00000066336	ENSG00000237797	2.21546e-11	0.392193
ENSG00000066336	ENSG00000253479	0.00587876	0.168752
ENSG00000066336	ENSG00000261218	0	0.488238
ENSG00000066336	ENSG00000226791	1.53787e-05	0.265472
ENSG00000066336	ENSG00000253628	0.0261283	0.130976
ENSG00000066336	ENSG00000235117	0.0149391	0.146508
ENSG00000066336	ENSG00000255375	0.0230737	0.134594
ENSG00000066336	ENSG00000251085	0.028541	0.128271
ENSG00000066336	ENSG00000232884	0.0211397	0.137188
ENSG00000066336	ENSG00000225285	0.0337214	0.123096
ENSG00000066336	ENSG00000236700	0.0463079	0.112725
ENSG00000066336	ENSG00000224164	0	0.550382
ENSG00000164754	ENSG00000227611	0.0155111	0.145517
ENSG00000164754	ENSG00000227938	0.0167881	0.14342
ENSG00000164754	ENSG00000261220	0.00564294	0.169625
ENSG00000164754	ENSG00000257781	0.0450047	0.113834
ENSG00000164754	ENSG00000260838	0.00152522	0.196051
ENSG00000164754	ENSG00000228536	0.00948198	0.157878
ENSG00000164754	ENSG00000253720	0.00580883	0.169006
ENSG00000164754	ENSG00000214803	0.000747422	0.208501
ENSG00000164754	ENSG00000256389	0.00564294	0.169623
ENSG00000164754	ENSG00000228719	0.0121054	0.15169
ENSG00000164754	ENSG00000242639	0.0316205	0.12522
ENSG00000164754	ENSG00000228221	0.00551362	0.17015
ENSG00000164754	ENSG00000227245	0.0254635	0.131684
ENSG00000164754	ENSG00000228223	0.0455484	0.113337
ENSG00000164754	ENSG00000214407	0.0436498	0.114856
ENSG00000020633	ENSG00000260910	5.01329e-08	0.327851
ENSG00000020633	ENSG00000180279	0.00847669	0.16067
ENSG00000020633	ENSG00000237992	0.00498085	0.172381
ENSG00000020633	ENSG00000248100	0.00628572	0.167381
ENSG00000020633	ENSG00000245532	0.0357211	0.121246
ENSG00000020633	ENSG00000228526	0.0227751	0.13496
ENSG00000020633	ENSG00000253737	0.00021833	0.228754
ENSG00000020633	ENSG00000223623	0.0487618	0.110925
ENSG00000020633	ENSG00000226281	0.00209801	0.190095
ENSG00000020633	ENSG00000253842	0.0165291	0.143824
ENSG00000020633	ENSG00000255247	0.0412733	0.116658
ENSG00000020633	ENSG00000259026	0.0391433	0.118306
ENSG00000020633	ENSG00000226791	0.0265796	0.130473
ENSG00000020633	ENSG00000228221	0.000378968	0.220021
ENSG00000020633	ENSG00000232098	0.020572	0.137887
ENSG00000020633	ENSG00000227925	0.0155318	0.145475
ENSG00000020633	ENSG00000233048	0.00139677	0.197626
ENSG00000020633	ENSG00000231681	3.19536e-08	0.332135
ENSG00000020633	ENSG00000256185	0.0128779	0.150095
ENSG00000020633	ENSG00000260032	0.0298848	0.126877
ENSG00000020633	ENSG00000251191	0.0371934	0.119922
ENSG00000020633	ENSG00000258929	4.43658e-06	0.280557
ENSG00000020633	ENSG00000230487	0.0328509	0.123908
ENSG00000020633	ENSG00000260328	0.0242619	0.133057
ENSG00000020633	ENSG00000242639	2.69124e-05	0.25826
ENSG00000020633	ENSG00000253395	0.00107314	0.202242
ENSG00000020633	ENSG00000228563	0	0.522279
ENSG00000020633	ENSG00000223783	0.0112131	0.15373
ENSG00000020633	ENSG00000230054	0.0086752	0.160051
ENSG00000020633	ENSG00000214650	0.0387854	0.118585
ENSG00000020633	ENSG00000251367	0	0.508938
ENSG00000020633	ENSG00000225039	0.0273034	0.129634
ENSG00000020633	ENSG00000231485	0.0415165	0.116484
ENSG00000020633	ENSG00000258404	0.00261133	0.185854
ENSG00000020633	ENSG00000259714	0.0456764	0.11321
ENSG00000020633	ENSG00000255553	0.010727	0.15489
ENSG00000020633	ENSG00000233137	0.011039	0.154114
ENSG00000020633	ENSG00000232920	0.0238645	0.133617
ENSG00000020633	ENSG00000253720	0.00627467	0.167416
ENSG00000186350	ENSG00000225525	0.0461837	0.112817
ENSG00000186350	ENSG00000228906	0.00593106	0.168557
ENSG00000177045	ENSG00000228906	0.0307688	0.126021
ENSG00000177045	ENSG00000232104	0.047193	0.112099
ENSG00000177045	ENSG00000245156	0.0235454	0.134031
ENSG00000177045	ENSG00000233396	0.00480107	0.17321
ENSG00000177045	ENSG00000260261	4.24954e-06	0.281023
ENSG00000177045	ENSG00000223891	0.0228909	0.134826
ENSG00000185591	ENSG00000224934	2.77716e-05	0.25786
ENSG00000185591	ENSG00000230310	0.0294519	0.127334
ENSG00000185591	ENSG00000250790	0.0017782	0.193315
ENSG00000185591	ENSG00000228873	0.010156	0.156123
ENSG00000185591	ENSG00000197332	0.00190113	0.192088
ENSG00000185591	ENSG00000233396	0.00674131	0.165853
ENSG00000185591	ENSG00000225470	0.0280551	0.128781
ENSG00000185591	ENSG00000228906	2.69413e-10	0.372796
ENSG00000185591	ENSG00000245532	4.43838e-05	0.25159
ENSG00000185591	ENSG00000253522	0.00157317	0.195499
ENSG00000185591	ENSG00000260874	0.0140719	0.147976
ENSG00000185591	ENSG00000259438	0.0216926	0.136433
ENSG00000185591	ENSG00000247373	0.00821392	0.161357
ENSG00000185591	ENSG00000240996	4.17222e-05	0.252496
ENSG00000185591	ENSG00000261379	0.00045476	0.216855
ENSG00000185591	ENSG00000238171	0.0270726	0.12992
ENSG00000185591	ENSG00000260482	5.6604e-05	0.24825
ENSG00000185591	ENSG00000259806	0.000232214	0.227848
ENSG00000185591	ENSG00000251562	4.64383e-05	0.250981
ENSG00000185591	ENSG00000255839	0.00882803	0.159667
ENSG00000185591	ENSG00000244576	0.0492109	0.110569
[truncated: 5,397 more rows]
