# Supplementary material for: Dynamic TF-lncRNA Regulatory Networks Revealed Prognostic Signatures in the Development of Ovarian Cancer
Source: Front Bioeng Biotechnol. 2020 May 13;8:460. doi: 10.3389/fbioe.2020.00460 (PMC7237576; doi:10.3389/fbioe.2020.00460)
Supplement: Supplementary file 3 [file Table_3.XLSX]

## Sheet: Sheet1
Table S3. TF-lncRNA interactions in stage IV of OC.
TFs	LncRNAs	FDR	Pearson correlation coefficients
ENSG00000102974	ENSG00000261156	0.00598364	0.404267
ENSG00000102974	ENSG00000234300	0.0261343	0.310621
ENSG00000102974	ENSG00000245768	0.00257706	0.44281
ENSG00000102974	ENSG00000223462	0.0392483	0.276953
ENSG00000102974	ENSG00000234988	0.0031196	0.434161
ENSG00000102974	ENSG00000246777	0.00569585	0.407147
ENSG00000102974	ENSG00000261045	0.0300742	0.299397
ENSG00000102974	ENSG00000250770	0.0288123	0.303095
ENSG00000102974	ENSG00000253737	0.00920509	0.38109
ENSG00000102974	ENSG00000245156	0.0342412	0.288294
ENSG00000102974	ENSG00000255318	0.0028883	0.438258
ENSG00000102974	ENSG00000250260	0.0324194	0.293169
ENSG00000102974	ENSG00000258693	0.0349971	0.286462
ENSG00000102974	ENSG00000254761	0.0392483	0.277158
ENSG00000102974	ENSG00000223387	0.0451176	0.263137
ENSG00000102974	ENSG00000189149	0.0255652	0.312238
ENSG00000102974	ENSG00000197291	0.0294243	0.301289
ENSG00000102974	ENSG00000255571	0.00429372	0.419585
ENSG00000102974	ENSG00000253508	0.00519738	0.411192
ENSG00000102974	ENSG00000229433	0.0274534	0.306735
ENSG00000102974	ENSG00000245750	0.0405417	0.27377
ENSG00000102974	ENSG00000255484	0.0159221	0.347468
ENSG00000102974	ENSG00000254790	0.0296186	0.300712
ENSG00000102974	ENSG00000230054	0.0167456	0.343366
ENSG00000102974	ENSG00000259714	0.0124118	0.362482
ENSG00000102974	ENSG00000235295	0.0429751	0.268508
ENSG00000102974	ENSG00000255866	0.013222	0.358639
ENSG00000102974	ENSG00000224810	0.0159615	0.347119
ENSG00000102974	ENSG00000225559	0.0378316	0.279803
ENSG00000102974	ENSG00000260473	0.0220778	0.323884
ENSG00000102974	ENSG00000233757	7.00763e-05	0.558102
ENSG00000102974	ENSG00000261775	0.0156751	0.348379
ENSG00000102974	ENSG00000248876	0.0281444	0.304836
ENSG00000102974	ENSG00000237167	0.0081488	0.387646
ENSG00000102974	ENSG00000229912	0.0231982	0.320196
ENSG00000102974	ENSG00000254538	0.0463728	0.260377
ENSG00000102974	ENSG00000261839	0.0337649	0.289483
ENSG00000102974	ENSG00000239815	0.0368797	0.281966
ENSG00000102974	ENSG00000245571	0.0314802	0.295408
ENSG00000102974	ENSG00000236204	0.00727552	0.393755
ENSG00000102974	ENSG00000227301	0.00500383	0.41266
ENSG00000102974	ENSG00000250066	0.0281444	0.304836
ENSG00000102974	ENSG00000261842	0.00956331	0.378479
ENSG00000102974	ENSG00000255121	0.00146069	0.464308
ENSG00000102974	ENSG00000233492	0.0432797	0.267758
ENSG00000102974	ENSG00000251323	0.0421524	0.270299
ENSG00000102974	ENSG00000240996	0.00784468	0.389584
ENSG00000102974	ENSG00000228616	0.0462777	0.260619
ENSG00000102974	ENSG00000230590	0.00243954	0.445386
ENSG00000102974	ENSG00000233029	0.0453502	0.262662
ENSG00000102974	ENSG00000226137	0.0465346	0.259957
ENSG00000102974	ENSG00000254028	0.0127185	0.361142
ENSG00000102974	ENSG00000224812	0.0469349	0.25873
ENSG00000102974	ENSG00000250338	0.0281444	0.304836
ENSG00000102974	ENSG00000237491	0.0357639	0.284378
ENSG00000102974	ENSG00000255216	0.0156772	0.348333
ENSG00000102974	ENSG00000205611	0.0185269	0.335999
ENSG00000102974	ENSG00000232098	0.0486137	0.254915
ENSG00000102974	ENSG00000258777	0.0415037	0.271759
ENSG00000102974	ENSG00000223473	0.00390989	0.423529
ENSG00000102974	ENSG00000230555	5.03339e-05	0.565494
ENSG00000102974	ENSG00000227245	0.00406191	0.421987
ENSG00000102974	ENSG00000228126	0.0107483	0.371825
ENSG00000102974	ENSG00000234129	0.0022069	0.449905
ENSG00000102974	ENSG00000248986	0.0198044	0.331647
ENSG00000102974	ENSG00000224914	0.00591315	0.404791
ENSG00000102974	ENSG00000234828	0.0208878	0.328031
ENSG00000102974	ENSG00000259831	0.0340073	0.288919
ENSG00000102974	ENSG00000237721	0.0208878	0.328056
ENSG00000102974	ENSG00000233393	0.0184296	0.336472
ENSG00000102974	ENSG00000232117	0.013102	0.359404
ENSG00000102974	ENSG00000233656	0.0216702	0.325278
ENSG00000102974	ENSG00000204792	0.0298601	0.30005
ENSG00000102974	ENSG00000258876	0.00708644	0.39557
ENSG00000102974	ENSG00000258001	0.0121919	0.363621
ENSG00000102974	ENSG00000250508	0.0355975	0.284938
ENSG00000102974	ENSG00000230392	0.0028978	0.438093
ENSG00000102974	ENSG00000227712	0.0485028	0.255132
ENSG00000102974	ENSG00000255557	0.00121207	0.47136
ENSG00000102974	ENSG00000224934	0.0164172	0.345015
ENSG00000102974	ENSG00000259814	0.0457605	0.261851
ENSG00000102974	ENSG00000250312	0.0362931	0.283344
ENSG00000102974	ENSG00000245719	0.0457358	0.261979
ENSG00000102974	ENSG00000233515	0.00663747	0.398868
ENSG00000102974	ENSG00000230269	0.0118468	0.365848
ENSG00000102974	ENSG00000242791	0.00944328	0.379257
ENSG00000102974	ENSG00000242639	0.0321989	0.293869
ENSG00000102974	ENSG00000177640	0.00826318	0.386742
ENSG00000102974	ENSG00000244952	0.0447254	0.26443
ENSG00000102974	ENSG00000257534	0.0149174	0.35185
ENSG00000102974	ENSG00000214803	0.0250201	0.313696
ENSG00000102974	ENSG00000227282	0.0031196	0.434161
ENSG00000102974	ENSG00000260597	0.00203536	0.453015
ENSG00000102974	ENSG00000259998	0.0108766	0.371189
ENSG00000102974	ENSG00000261386	0.0159615	0.347111
ENSG00000102974	ENSG00000260874	0.0255704	0.312043
ENSG00000106462	ENSG00000260568	0.0371963	0.28137
ENSG00000106462	ENSG00000197291	0.0031276	0.433536
ENSG00000102974	ENSG00000251604	0.0245618	0.31522
ENSG00000102974	ENSG00000250584	0.00545145	0.409194
ENSG00000102974	ENSG00000258913	0.0322261	0.293812
ENSG00000102974	ENSG00000228223	0.0178225	0.33892
ENSG00000102974	ENSG00000235499	0.000224427	0.526124
ENSG00000102974	ENSG00000255989	0.00106765	0.475703
ENSG00000102974	ENSG00000261519	0.00956331	0.378504
ENSG00000102974	ENSG00000228421	0.0209663	0.327808
ENSG00000102974	ENSG00000224559	0.0117912	0.366246
ENSG00000102974	ENSG00000242512	0.00116756	0.472751
ENSG00000102974	ENSG00000228176	0.0415954	0.271553
ENSG00000106462	ENSG00000232284	0.0263878	0.309961
ENSG00000106462	ENSG00000250742	0.0138717	0.356075
ENSG00000106462	ENSG00000255571	0.0427022	0.269078
ENSG00000106462	ENSG00000248127	0.042995	0.268408
ENSG00000153922	ENSG00000251562	0.00472589	0.415469
ENSG00000153922	ENSG00000224032	0.0292558	0.301752
ENSG00000153922	ENSG00000245532	0.0443806	0.265225
ENSG00000153922	ENSG00000261519	0.0262372	0.31037
ENSG00000153922	ENSG00000179523	0.0281957	0.304631
ENSG00000153922	ENSG00000227542	0.0433866	0.267439
ENSG00000153922	ENSG00000248714	0.00876864	0.38361
ENSG00000153922	ENSG00000230590	0.0203211	0.330031
ENSG00000153922	ENSG00000249599	0.0291341	0.302063
ENSG00000102974	ENSG00000258701	0.0288273	0.303015
ENSG00000102974	ENSG00000232949	0.0214559	0.325931
ENSG00000102974	ENSG00000227338	0.0428609	0.268757
ENSG00000102974	ENSG00000234768	0.0031196	0.434161
ENSG00000102974	ENSG00000260646	0.0385516	0.278519
ENSG00000102974	ENSG00000255693	0.00784146	0.389724
ENSG00000102974	ENSG00000233936	0.0355994	0.284914
ENSG00000102974	ENSG00000261334	0.0325975	0.292787
ENSG00000102974	ENSG00000260677	0.0178225	0.338959
ENSG00000102974	ENSG00000254757	0.000528579	0.500546
ENSG00000102974	ENSG00000231252	0.00933294	0.380142
ENSG00000102974	ENSG00000259203	0.0170322	0.341998
ENSG00000102974	ENSG00000250519	0.00937741	0.379906
ENSG00000102974	ENSG00000246100	0.0395445	0.276068
ENSG00000102974	ENSG00000226063	0.00326122	0.431889
ENSG00000102974	ENSG00000233754	0.0371995	0.281255
ENSG00000102974	ENSG00000236641	0.0412016	0.272398
ENSG00000102974	ENSG00000228793	0.0465379	0.259707
ENSG00000102974	ENSG00000248844	0.00765786	0.391093
ENSG00000102974	ENSG00000256972	0.0333558	0.290563
ENSG00000102974	ENSG00000249487	0.0421524	0.270319
ENSG00000102974	ENSG00000224817	0.0344143	0.287967
ENSG00000102974	ENSG00000237588	0.0425243	0.26951
ENSG00000102974	ENSG00000261622	0.0438859	0.266167
ENSG00000102974	ENSG00000203386	0.0326106	0.292506
ENSG00000102974	ENSG00000257048	0.0141775	0.354804
ENSG00000102974	ENSG00000253395	0.012794	0.360849
ENSG00000106462	ENSG00000226063	0.0480693	0.256144
ENSG00000106462	ENSG00000249388	0.00997216	0.375985
ENSG00000117222	ENSG00000245719	0.0330979	0.291136
ENSG00000117222	ENSG00000232284	0.0411256	0.272568
ENSG00000117222	ENSG00000258636	0.044327	0.265346
ENSG00000117222	ENSG00000237899	0.0392483	0.276902
ENSG00000117222	ENSG00000259577	0.0475614	0.257339
ENSG00000117222	ENSG00000247363	0.0326614	0.292293
ENSG00000117222	ENSG00000237167	0.0164172	0.344929
ENSG00000117222	ENSG00000229912	0.04593	0.261299
ENSG00000117222	ENSG00000225470	0.0446905	0.264603
ENSG00000117222	ENSG00000228906	0.0240969	0.316875
ENSG00000117222	ENSG00000256124	0.0196915	0.332005
ENSG00000117222	ENSG00000228223	0.0473353	0.257849
ENSG00000117222	ENSG00000223473	0.0164082	0.345192
ENSG00000117222	ENSG00000230555	0.0234722	0.319154
ENSG00000117222	ENSG00000224934	0.0374902	0.280521
ENSG00000117222	ENSG00000236204	0.00652513	0.399762
ENSG00000117222	ENSG00000259011	0.0451037	0.263326
ENSG00000117222	ENSG00000259203	0.0282463	0.304475
ENSG00000117222	ENSG00000251446	0.0331331	0.291013
ENSG00000117222	ENSG00000233721	0.00124465	0.470328
ENSG00000117222	ENSG00000255839	0.0379538	0.279537
ENSG00000117222	ENSG00000238063	0.0331331	0.291013
ENSG00000117222	ENSG00000233237	0.0341039	0.288644
ENSG00000117222	ENSG00000228126	0.0179281	0.338442
ENSG00000117222	ENSG00000259887	0.040154	0.27458
ENSG00000117222	ENSG00000230590	0.00349611	0.428203
ENSG00000117222	ENSG00000247011	0.0425899	0.269349
ENSG00000117222	ENSG00000258001	0.00037795	0.510487
ENSG00000117222	ENSG00000261842	0.00225377	0.449017
ENSG00000117222	ENSG00000255191	0.0410939	0.272622
ENSG00000117222	ENSG00000224810	0.00733542	0.393396
ENSG00000117222	ENSG00000248103	0.0252946	0.313005
ENSG00000102974	ENSG00000227047	0.0284875	0.303848
ENSG00000102974	ENSG00000204603	0.00223637	0.449353
ENSG00000102974	ENSG00000260539	0.0179209	0.338482
ENSG00000106462	ENSG00000206114	0.00812131	0.387862
ENSG00000102974	ENSG00000258636	0.0177031	0.339626
ENSG00000102974	ENSG00000253315	0.0164233	0.344791
ENSG00000102974	ENSG00000258914	0.0154038	0.34977
ENSG00000102974	ENSG00000258399	0.00876864	0.383605
ENSG00000102974	ENSG00000225152	0.0219571	0.32418
ENSG00000106462	ENSG00000239467	0.0404748	0.274007
ENSG00000106462	ENSG00000256783	0.0348293	0.28707
ENSG00000106462	ENSG00000233492	0.0496279	0.252765
ENSG00000106462	ENSG00000231977	0.0149383	0.351742
ENSG00000102974	ENSG00000233237	0.000943074	0.480092
ENSG00000106462	ENSG00000259234	0.00919491	0.381197
ENSG00000102974	ENSG00000259348	0.0438162	0.266592
ENSG00000102974	ENSG00000236140	0.00572939	0.406873
ENSG00000102974	ENSG00000260470	0.0268643	0.308391
ENSG00000102974	ENSG00000214548	0.049921	0.252246
ENSG00000106462	ENSG00000254271	0.0499758	0.252119
ENSG00000106462	ENSG00000237594	0.012458	0.362229
ENSG00000106462	ENSG00000236437	0.00868527	0.384144
ENSG00000106462	ENSG00000225872	0.019212	0.333829
ENSG00000102974	ENSG00000255363	0.0154135	0.349522
ENSG00000153922	ENSG00000226137	0.00372633	0.425605
ENSG00000153922	ENSG00000232104	0.0404997	0.273921
ENSG00000153922	ENSG00000234625	0.033386	0.290424
ENSG00000102974	ENSG00000228697	0.047786	0.256875
ENSG00000102974	ENSG00000233396	0.037034	0.281716
ENSG00000102974	ENSG00000261128	0.0275667	0.306399
ENSG00000106462	ENSG00000225637	0.00136427	0.467161
ENSG00000116478	ENSG00000245532	0.00946079	0.379091
ENSG00000116478	ENSG00000235358	0.0309211	0.296642
ENSG00000116478	ENSG00000227748	0.016317	0.345527
ENSG00000116478	ENSG00000257433	0.0159209	0.347497
ENSG00000116478	ENSG00000260464	0.0492482	0.25355
ENSG00000116478	ENSG00000246067	0.0395017	0.276208
ENSG00000116478	ENSG00000182057	0.037424	0.280811
ENSG00000196591	ENSG00000225759	0.00163022	0.460166
ENSG00000196591	ENSG00000224790	0.0383705	0.278796
ENSG00000196591	ENSG00000248482	0.025383	0.312669
ENSG00000196591	ENSG00000223891	0.042995	0.268417
ENSG00000196591	ENSG00000235415	0.00774232	0.390321
ENSG00000196591	ENSG00000259182	0.000235588	0.52465
ENSG00000196591	ENSG00000256742	0.0287369	0.303231
ENSG00000196591	ENSG00000233081	0.00362506	0.426914
ENSG00000094631	ENSG00000233396	0.00652513	0.399714
ENSG00000094631	ENSG00000180279	0.0473719	0.257774
ENSG00000172943	ENSG00000223473	0.0214436	0.326061
ENSG00000172943	ENSG00000258701	0.0257151	0.311744
ENSG00000172943	ENSG00000255121	0.00907291	0.381868
ENSG00000172943	ENSG00000234129	0.0028883	0.438246
ENSG00000172943	ENSG00000228906	0.00713704	0.39518
ENSG00000172943	ENSG00000259083	0.0172338	0.341235
ENSG00000172943	ENSG00000226519	0.014216	0.354674
ENSG00000172943	ENSG00000232104	0.0447349	0.26436
ENSG00000172943	ENSG00000242639	0.0289931	0.302607
ENSG00000172943	ENSG00000260874	0.0363794	0.283115
ENSG00000172943	ENSG00000177640	0.0132105	0.358762
ENSG00000172943	ENSG00000236008	0.0387974	0.278145
ENSG00000172943	ENSG00000235119	0.00738955	0.392999
ENSG00000172943	ENSG00000235499	3.24154e-06	0.623392
ENSG00000172943	ENSG00000251015	0.0476951	0.257076
ENSG00000172943	ENSG00000260597	0.00709615	0.395466
ENSG00000172943	ENSG00000182057	0.0330184	0.291352
ENSG00000172943	ENSG00000242553	0.0246283	0.314964
ENSG00000172943	ENSG00000229102	0.0131598	0.358985
ENSG00000172943	ENSG00000230555	0.00249372	0.444364
ENSG00000172943	ENSG00000234261	0.0203438	0.329935
ENSG00000172943	ENSG00000237167	0.0219143	0.32448
ENSG00000172943	ENSG00000255989	0.0034939	0.42827
ENSG00000172943	ENSG00000250829	0.0388873	0.277957
ENSG00000172943	ENSG00000233757	2.43742e-05	0.582004
ENSG00000172943	ENSG00000237438	0.0191361	0.334101
ENSG00000172943	ENSG00000251611	0.0117606	0.366534
ENSG00000172943	ENSG00000205181	3.76248e-05	0.571929
ENSG00000172943	ENSG00000225039	0.0295343	0.301003
ENSG00000172943	ENSG00000225258	0.00771592	0.39063
ENSG00000172943	ENSG00000230366	0.045743	0.261927
ENSG00000172943	ENSG00000255191	0.0194125	0.332974
ENSG00000172943	ENSG00000235295	0.0118468	0.365822
ENSG00000172943	ENSG00000253669	0.0161948	0.346053
ENSG00000172943	ENSG00000251604	0.0477414	0.256974
ENSG00000117222	ENSG00000223946	0.0433866	0.267437
ENSG00000117222	ENSG00000235499	0.0314802	0.295411
ENSG00000117222	ENSG00000234129	0.0397367	0.275631
ENSG00000117222	ENSG00000260032	0.033113	0.29108
ENSG00000164105	ENSG00000176840	0.0453882	0.262587
ENSG00000164105	ENSG00000232956	0.0199681	0.331109
ENSG00000164105	ENSG00000224790	0.0283554	0.304151
ENSG00000164105	ENSG00000236947	0.0031196	0.434184
ENSG00000164105	ENSG00000197989	0.0259228	0.311135
ENSG00000164105	ENSG00000256092	0.0228474	0.32137
ENSG00000164105	ENSG00000255198	0.0100208	0.375655
ENSG00000164105	ENSG00000257433	0.0341363	0.288536
ENSG00000164105	ENSG00000259711	0.00825827	0.386865
ENSG00000102974	ENSG00000236393	0.0408629	0.273095
ENSG00000106462	ENSG00000236355	0.0288685	0.302875
ENSG00000102974	ENSG00000241042	0.0031196	0.434161
ENSG00000102974	ENSG00000228876	0.0417182	0.271205
ENSG00000102974	ENSG00000253669	0.0105006	0.372928
ENSG00000106462	ENSG00000259942	0.0334882	0.290225
ENSG00000102974	ENSG00000235609	0.00101257	0.477345
ENSG00000102974	ENSG00000205181	0.00961752	0.378219
ENSG00000102974	ENSG00000236537	0.0127541	0.361009
ENSG00000162772	ENSG00000234292	0.045196	0.262928
ENSG00000162772	ENSG00000254991	0.0272598	0.307428
ENSG00000162772	ENSG00000249951	0.0181037	0.337628
ENSG00000162772	ENSG00000258602	0.0353592	0.285637
ENSG00000162772	ENSG00000225640	0.0011836	0.472238
ENSG00000162772	ENSG00000259840	0.0215665	0.325573
ENSG00000162772	ENSG00000260604	0.0433557	0.267533
ENSG00000162772	ENSG00000249241	0.000387976	0.509629
ENSG00000162772	ENSG00000250237	0.0180689	0.337782
ENSG00000069399	ENSG00000259473	0.0495741	0.252876
ENSG00000069399	ENSG00000254295	0.0494908	0.253088
ENSG00000069399	ENSG00000233901	0.00481579	0.414611
ENSG00000118260	ENSG00000223473	0.0065807	0.399309
ENSG00000118260	ENSG00000233396	0.0369501	0.281841
ENSG00000118260	ENSG00000256742	0.0224047	0.322884
ENSG00000118260	ENSG00000233757	0.00225977	0.448616
ENSG00000118260	ENSG00000236206	0.0123902	0.362662
ENSG00000118260	ENSG00000239815	0.0291341	0.302067
ENSG00000118260	ENSG00000261379	0.0255704	0.312076
ENSG00000118260	ENSG00000228906	0.00746396	0.392292
ENSG00000118260	ENSG00000260032	0.0494363	0.253202
ENSG00000118260	ENSG00000233137	0.0068554	0.397214
ENSG00000118260	ENSG00000246777	0.0415037	0.271733
ENSG00000118260	ENSG00000257097	0.038368	0.278816
ENSG00000118260	ENSG00000258777	0.0480693	0.256139
ENSG00000118260	ENSG00000260464	0.0479873	0.256537
ENSG00000118260	ENSG00000228873	0.039286	0.276779
ENSG00000118260	ENSG00000230555	0.0292291	0.30183
ENSG00000118260	ENSG00000251085	0.0392597	0.276843
ENSG00000118260	ENSG00000250312	0.0170322	0.342005
ENSG00000118260	ENSG00000242474	0.0451037	0.263536
ENSG00000118260	ENSG00000233895	0.0231089	0.320579
ENSG00000118260	ENSG00000228223	0.00253709	0.443568
ENSG00000118260	ENSG00000230590	0.0417182	0.271205
ENSG00000118260	ENSG00000189149	0.0183041	0.336866
ENSG00000118260	ENSG00000223462	0.0232775	0.319888
ENSG00000118260	ENSG00000235499	0.00287089	0.438796
ENSG00000118260	ENSG00000255989	0.0154593	0.349165
ENSG00000118260	ENSG00000237857	0.0141688	0.354855
ENSG00000118260	ENSG00000250889	0.0240969	0.316864
ENSG00000118260	ENSG00000224812	0.0272598	0.307418
ENSG00000118260	ENSG00000227542	0.00564151	0.407709
ENSG00000120690	ENSG00000233137	0.0257287	0.311681
ENSG00000120690	ENSG00000188185	0.0137588	0.356523
ENSG00000120690	ENSG00000178412	0.0326106	0.292538
ENSG00000120690	ENSG00000260032	0.0258926	0.311265
ENSG00000120690	ENSG00000235499	0.00494201	0.413141
ENSG00000120690	ENSG00000255989	0.0139763	0.355623
ENSG00000120690	ENSG00000253302	0.0356745	0.284763
ENSG00000134954	ENSG00000230400	0.042973	0.268525
ENSG00000075426	ENSG00000231704	0.0481602	0.255977
ENSG00000075426	ENSG00000189149	0.0275464	0.306473
ENSG00000075426	ENSG00000253270	0.046727	0.259153
ENSG00000075426	ENSG00000242147	0.0295343	0.301006
ENSG00000075426	ENSG00000228634	0.0244182	0.315812
ENSG00000075426	ENSG00000254486	0.0438372	0.266515
ENSG00000075426	ENSG00000227042	0.0447833	0.264275
ENSG00000075426	ENSG00000260899	0.0129503	0.360124
ENSG00000075426	ENSG00000256540	0.0236051	0.318662
ENSG00000075426	ENSG00000214407	0.0107475	0.37187
ENSG00000075426	ENSG00000230838	0.00423832	0.420125
ENSG00000075426	ENSG00000253720	0.00244882	0.445138
ENSG00000154727	ENSG00000247363	0.0085297	0.384978
ENSG00000154727	ENSG00000227482	0.000894848	0.482145
ENSG00000154727	ENSG00000225470	0.0282463	0.304504
ENSG00000154727	ENSG00000228906	0.00416128	0.420863
ENSG00000154727	ENSG00000260101	0.0470008	0.258529
ENSG00000154727	ENSG00000232104	0.0479873	0.256411
ENSG00000154727	ENSG00000249550	0.0200152	0.330901
ENSG00000154727	ENSG00000256124	0.0161157	0.34645
ENSG00000154727	ENSG00000223473	0.0451037	0.263254
ENSG00000154727	ENSG00000255458	0.0234041	0.319394
ENSG00000154727	ENSG00000234292	0.0222932	0.323302
ENSG00000154727	ENSG00000253227	0.0292638	0.301721
ENSG00000154727	ENSG00000249951	0.0437743	0.266686
ENSG00000154727	ENSG00000229912	0.0425899	0.269295
ENSG00000154727	ENSG00000261519	0.0401279	0.274706
ENSG00000154727	ENSG00000233137	0.00204967	0.452699
ENSG00000154727	ENSG00000232920	0.0244466	0.315678
ENSG00000154727	ENSG00000225680	0.0135364	0.357473
ENSG00000154727	ENSG00000234807	0.0499714	0.252151
ENSG00000154727	ENSG00000228065	0.00634489	0.40154
ENSG00000154727	ENSG00000245571	0.00429162	0.419691
ENSG00000154727	ENSG00000260597	0.0496279	0.252764
ENSG00000154727	ENSG00000254028	0.0480693	0.25617
ENSG00000154727	ENSG00000189149	0.0349597	0.286698
ENSG00000154727	ENSG00000245719	0.000133585	0.54127
ENSG00000154727	ENSG00000231485	0.0120172	0.364615
ENSG00000154727	ENSG00000255124	0.0244182	0.315883
ENSG00000154727	ENSG00000254119	2.85234e-05	0.578122
ENSG00000154727	ENSG00000244541	0.0193279	0.333345
ENSG00000154727	ENSG00000230555	0.0214436	0.326154
ENSG00000154727	ENSG00000212930	0.00625358	0.402177
ENSG00000154727	ENSG00000248079	0.000643583	0.493411
ENSG00000154727	ENSG00000237021	0.0248166	0.314441
ENSG00000154727	ENSG00000232284	0.000476727	0.503538
ENSG00000154727	ENSG00000260460	0.0179009	0.338613
ENSG00000154727	ENSG00000233942	0.000495708	0.502348
ENSG00000154727	ENSG00000253311	0.0223008	0.323224
ENSG00000113580	ENSG00000226598	0.0177339	0.339494
ENSG00000113580	ENSG00000240687	0.0116603	0.366939
ENSG00000113580	ENSG00000189149	0.026536	0.30942
ENSG00000113580	ENSG00000223716	0.0273383	0.307056
ENSG00000113580	ENSG00000225506	0.0261835	0.310499
ENSG00000113580	ENSG00000248474	0.0472398	0.258067
ENSG00000113580	ENSG00000259739	0.0330367	0.291309
ENSG00000113580	ENSG00000227042	0.010315	0.374038
ENSG00000113580	ENSG00000255002	0.00181012	0.456711
ENSG00000113580	ENSG00000246777	0.0317628	0.294765
ENSG00000113580	ENSG00000259673	0.00825827	0.386838
ENSG00000113580	ENSG00000230487	0.0433097	0.267662
ENSG00000084093	ENSG00000259789	0.0272598	0.307332
ENSG00000084093	ENSG00000258312	0.0238372	0.318037
ENSG00000084093	ENSG00000254960	0.00312787	0.433484
ENSG00000084093	ENSG00000233137	0.0472816	0.25795
ENSG00000084093	ENSG00000260874	0.0185269	0.336019
ENSG00000084093	ENSG00000260136	0.0193729	0.333134
ENSG00000084093	ENSG00000177640	0.0138615	0.356137
ENSG00000084093	ENSG00000226137	0.0234722	0.31916
ENSG00000084093	ENSG00000253720	0.0272598	0.307262
ENSG00000181222	ENSG00000259685	0.0161787	0.346143
ENSG00000181222	ENSG00000223473	0.0324194	0.29317
ENSG00000181222	ENSG00000236204	0.0219249	0.324438
ENSG00000181222	ENSG00000258001	0.0167456	0.343463
ENSG00000181222	ENSG00000233237	0.0182515	0.337029
ENSG00000181222	ENSG00000255121	0.00880605	0.383388
ENSG00000181222	ENSG00000255992	0.0112722	0.369242
ENSG00000181222	ENSG00000253390	0.00605116	0.40382
ENSG00000181222	ENSG00000245768	0.0155552	0.348872
ENSG00000181222	ENSG00000248636	0.00141911	0.465562
ENSG00000181222	ENSG00000240996	0.0468928	0.258837
ENSG00000181222	ENSG00000253720	0.00997438	0.375945
ENSG00000181222	ENSG00000257391	0.0385971	0.278413
ENSG00000181222	ENSG00000260473	0.0326106	0.292604
ENSG00000181222	ENSG00000239815	0.0495334	0.252988
ENSG00000181222	ENSG00000242474	0.033386	0.290446
ENSG00000181222	ENSG00000255318	0.0179009	0.338575
ENSG00000181222	ENSG00000233757	1.64993e-05	0.59029
ENSG00000181222	ENSG00000177640	0.0389868	0.277714
ENSG00000181222	ENSG00000230590	0.0206939	0.328687
ENSG00000181222	ENSG00000225039	0.023155	0.320326
ENSG00000181222	ENSG00000234129	0.0279854	0.305346
ENSG00000181222	ENSG00000189149	0.0137588	0.356537
ENSG00000181222	ENSG00000256312	0.0408629	0.27301
ENSG00000181222	ENSG00000230555	4.7622e-05	0.566834
ENSG00000181222	ENSG00000260597	0.00013265	0.541529
ENSG00000181222	ENSG00000254973	0.0222533	0.323421
ENSG00000181222	ENSG00000260874	0.0332188	0.290844
ENSG00000181222	ENSG00000235499	6.20896e-05	0.560948
ENSG00000181222	ENSG00000255989	0.00346124	0.428712
ENSG00000181222	ENSG00000228906	0.010315	0.374103
ENSG00000181222	ENSG00000253395	0.0277304	0.305847
ENSG00000181222	ENSG00000235295	0.015955	0.347281
ENSG00000181222	ENSG00000232284	0.0318939	0.294504
ENSG00000181222	ENSG00000188660	0.00411146	0.421384
ENSG00000181222	ENSG00000237021	0.0337649	0.289465
ENSG00000181222	ENSG00000245156	0.0169524	0.342329
ENSG00000181222	ENSG00000224914	0.00743233	0.392639
ENSG00000181222	ENSG00000214347	0.0308369	0.297062
ENSG00000181222	ENSG00000251365	0.0488943	0.254263
ENSG00000181222	ENSG00000237167	0.00069687	0.490596
ENSG00000181222	ENSG00000229912	0.0329237	0.291721
ENSG00000181222	ENSG00000233895	0.0200152	0.33091
ENSG00000181222	ENSG00000214546	0.00346124	0.428837
ENSG00000181222	ENSG00000232618	0.0407266	0.273379
ENSG00000181222	ENSG00000253227	0.00734585	0.393237
ENSG00000181222	ENSG00000258910	0.0153412	0.350146
ENSG00000181222	ENSG00000261320	0.0243657	0.316079
ENSG00000181222	ENSG00000251161	0.0388873	0.277903
ENSG00000181222	ENSG00000253669	0.000349863	0.512821
ENSG00000181222	ENSG00000253339	0.0177339	0.339289
ENSG00000181222	ENSG00000260633	0.00796636	0.38883
ENSG00000181222	ENSG00000232638	0.0119822	0.364949
ENSG00000169375	ENSG00000233396	0.0294243	0.301317
ENSG00000169375	ENSG00000259727	0.0116181	0.367162
ENSG00000169375	ENSG00000255008	0.0357637	0.284429
ENSG00000169375	ENSG00000260274	0.000442412	0.505831
ENSG00000169375	ENSG00000245156	0.0392483	0.276928
ENSG00000169375	ENSG00000240996	0.0460497	0.261075
ENSG00000169375	ENSG00000232104	0.0291341	0.302052
ENSG00000169375	ENSG00000237063	0.00574525	0.406327
ENSG00000169375	ENSG00000258602	0.0395017	0.276211
ENSG00000169375	ENSG00000261423	0.0110889	0.370115
ENSG00000169375	ENSG00000259717	0.0240796	0.316957
ENSG00000169375	ENSG00000253227	0.0425899	0.26934
ENSG00000169375	ENSG00000230590	0.0327401	0.292142
ENSG00000169375	ENSG00000245750	0.0451331	0.263054
ENSG00000169375	ENSG00000177640	0.0188472	0.33507
ENSG00000169375	ENSG00000254084	0.00401199	0.422506
ENSG00000177045	ENSG00000232098	0.000897555	0.481716
ENSG00000177045	ENSG00000226447	0.019131	0.334135
ENSG00000177045	ENSG00000233060	0.0337388	0.289614
ENSG00000177045	ENSG00000197989	0.0192476	0.333585
ENSG00000177045	ENSG00000235070	0.000770137	0.487193
ENSG00000177045	ENSG00000256956	0.0198437	0.33146
ENSG00000177045	ENSG00000204148	0.000545585	0.499618
ENSG00000177045	ENSG00000251138	0.0185269	0.336029
ENSG00000177045	ENSG00000188185	0.045437	0.262505
ENSG00000147133	ENSG00000231081	0.0324194	0.293247
ENSG00000147133	ENSG00000233060	0.0268544	0.308544
ENSG00000147133	ENSG00000231704	0.0450036	0.263759
ENSG00000147133	ENSG00000228223	0.0314802	0.295427
ENSG00000147133	ENSG00000258701	0.0165158	0.344288
ENSG00000147133	ENSG00000223473	0.00123289	0.470646
ENSG00000147133	ENSG00000228906	0.0107003	0.372092
ENSG00000147133	ENSG00000230590	0.023155	0.320387
ENSG00000147133	ENSG00000243179	0.0244182	0.315782
ENSG00000147133	ENSG00000258048	0.00519884	0.411061
ENSG00000147133	ENSG00000255121	0.0357169	0.284557
ENSG00000147133	ENSG00000233137	0.00562433	0.407849
ENSG00000147133	ENSG00000237857	0.0243512	0.316171
ENSG00000147133	ENSG00000232098	0.0142643	0.35438
ENSG00000147133	ENSG00000251611	0.00967274	0.377521
ENSG00000147133	ENSG00000214851	0.0290264	0.302496
ENSG00000147133	ENSG00000260792	0.0174527	0.34061
ENSG00000147133	ENSG00000233895	0.00519884	0.411055
ENSG00000147133	ENSG00000189149	0.011616	0.367285
ENSG00000140262	ENSG00000212930	0.0333045	0.290672
ENSG00000140262	ENSG00000233942	0.00880605	0.383354
ENSG00000140262	ENSG00000254119	0.00163022	0.460146
ENSG00000140262	ENSG00000233137	0.00931239	0.380325
ENSG00000140262	ENSG00000253227	0.0212959	0.326599
ENSG00000140262	ENSG00000247363	0.0325171	0.292919
ENSG00000140262	ENSG00000245571	0.000113087	0.546029
ENSG00000140262	ENSG00000240893	0.0198936	0.331311
ENSG00000140262	ENSG00000245719	0.00203536	0.453047
ENSG00000140262	ENSG00000232680	0.00263335	0.441912
ENSG00000140262	ENSG00000189196	0.0470299	0.258483
ENSG00000140262	ENSG00000251562	0.00262885	0.442015
ENSG00000140262	ENSG00000224939	0.00273993	0.440475
ENSG00000140262	ENSG00000231083	0.00613228	0.403181
ENSG00000140262	ENSG00000226965	0.0496394	0.252724
ENSG00000140262	ENSG00000261379	0.0246283	0.31498
ENSG00000140262	ENSG00000228906	0.0164802	0.344525
ENSG00000140262	ENSG00000248370	0.0466409	0.25933
ENSG00000140262	ENSG00000237899	0.0110973	0.369993
ENSG00000140262	ENSG00000227542	0.0392483	0.276919
ENSG00000140262	ENSG00000259673	0.000880858	0.483048
ENSG00000140262	ENSG00000227482	0.0180229	0.338038
ENSG00000140262	ENSG00000254028	0.0194125	0.332994
ENSG00000140262	ENSG00000179523	1.78583e-05	0.58857
ENSG00000140262	ENSG00000223473	0.0083031	0.386501
ENSG00000140262	ENSG00000232284	0.0297209	0.300372
ENSG00000140262	ENSG00000255458	0.00725307	0.394046
ENSG00000140262	ENSG00000232104	0.0114979	0.367967
ENSG00000140262	ENSG00000236140	0.0426608	0.26918
ENSG00000140262	ENSG00000260874	0.0392483	0.27717
ENSG00000226501	ENSG00000260563	0.00309105	0.435012
ENSG00000226501	ENSG00000254028	0.0292245	0.301875
ENSG00000226501	ENSG00000254333	0.0472799	0.257966
ENSG00000226501	ENSG00000230555	0.0263839	0.310027
ENSG00000226501	ENSG00000233137	0.0164802	0.344569
ENSG00000226501	ENSG00000261455	0.0398628	0.275287
ENSG00000226501	ENSG00000189149	0.00109347	0.474908
ENSG00000226501	ENSG00000233060	0.0180325	0.33792
ENSG00000226501	ENSG00000255565	0.029676	0.300533
ENSG00000226501	ENSG00000232104	0.0057335	0.406517
ENSG00000226501	ENSG00000223842	2.71984e-06	0.627073
ENSG00000226501	ENSG00000178412	0.0398789	0.275211
ENSG00000226501	ENSG00000259717	0.00710178	0.395384
ENSG00000226501	ENSG00000233775	0.0468355	0.258968
ENSG00000100811	ENSG00000176840	0.0225673	0.322374
ENSG00000100811	ENSG00000259672	0.00263593	0.441829
ENSG00000100811	ENSG00000261423	0.0479873	0.256468
ENSG00000100811	ENSG00000257543	0.0425423	0.269474
ENSG00000100811	ENSG00000261455	0.0253462	0.312812
ENSG00000100811	ENSG00000239815	0.0118398	0.365958
ENSG00000100811	ENSG00000249483	0.00458454	0.416866
ENSG00000100811	ENSG00000232920	0.00624005	0.402288
ENSG00000100811	ENSG00000249430	0.00723918	0.394213
ENSG00000100811	ENSG00000230555	0.0465379	0.259673
ENSG00000177485	ENSG00000253227	0.0108873	0.371122
ENSG00000177485	ENSG00000225064	0.0119822	0.365027
ENSG00000177485	ENSG00000260274	0.0316537	0.295066
ENSG00000177485	ENSG00000232324	0.0161954	0.346
ENSG00000177485	ENSG00000242639	0.00258526	0.442609
ENSG00000177485	ENSG00000255008	0.0434909	0.267228
ENSG00000177485	ENSG00000227702	0.0142643	0.354448
ENSG00000177485	ENSG00000226044	0.0110415	0.370336
ENSG00000177485	ENSG00000245571	0.0362457	0.28345
ENSG00000177485	ENSG00000228223	0.0445064	0.264966
ENSG00000177485	ENSG00000258711	0.0401309	0.274687
ENSG00000091831	ENSG00000261320	0.0177339	0.339477
ENSG00000091831	ENSG00000247011	0.00225977	0.448606
ENSG00000091831	ENSG00000234292	0.0442032	0.265589
ENSG00000091831	ENSG00000243795	0.0354555	0.28534
ENSG00000091831	ENSG00000245532	0.0398326	0.275381
ENSG00000091831	ENSG00000232104	0.0100153	0.375735
ENSG00000091831	ENSG00000243081	0.0177944	0.339128
ENSG00000091831	ENSG00000224812	0.0264739	0.309661
ENSG00000091831	ENSG00000232309	0.02944	0.301246
ENSG00000091831	ENSG00000260328	0.0495433	0.252954
ENSG00000091831	ENSG00000261122	0.0139556	0.355763
ENSG00000091831	ENSG00000250635	0.0157826	0.34802
ENSG00000091831	ENSG00000258711	0.0367186	0.282324
ENSG00000091831	ENSG00000249584	0.0498016	0.252428
ENSG00000091831	ENSG00000231713	0.0348293	0.287061
ENSG00000091831	ENSG00000257294	0.0408629	0.27303
ENSG00000091831	ENSG00000237604	0.0351472	0.286054
ENSG00000091831	ENSG00000251562	0.00992718	0.376316
ENSG00000091831	ENSG00000260676	0.00295916	0.436955
ENSG00000091831	ENSG00000254343	0.04593	0.261333
ENSG00000091831	ENSG00000233757	0.0277304	0.305818
ENSG00000091831	ENSG00000248599	0.00332045	0.430763
ENSG00000091831	ENSG00000248844	0.0031196	0.434322
ENSG00000091831	ENSG00000257373	0.0395565	0.275952
ENSG00000091831	ENSG00000226137	0.0238591	0.317745
ENSG00000091831	ENSG00000247402	0.0392483	0.276941
ENSG00000091831	ENSG00000260464	0.0228194	0.321455
ENSG00000091831	ENSG00000227150	3.28971e-05	0.574892
ENSG00000181222	ENSG00000248103	0.0233944	0.319527
ENSG00000181222	ENSG00000184274	0.0030394	0.435903
ENSG00000181222	ENSG00000253968	0.00256823	0.442964
ENSG00000181222	ENSG00000255980	0.0417586	0.271126
ENSG00000181222	ENSG00000234133	0.000553644	0.499091
ENSG00000181222	ENSG00000214650	0.0032047	0.432659
ENSG00000181222	ENSG00000249131	4.41721e-05	0.568559
ENSG00000181222	ENSG00000249526	0.0350491	0.286324
ENSG00000115966	ENSG00000260482	0.017854	0.338825
ENSG00000115966	ENSG00000259806	0.0459038	0.26141
ENSG00000115966	ENSG00000249664	0.0263878	0.309972
ENSG00000115966	ENSG00000234506	0.0170025	0.342117
ENSG00000115966	ENSG00000227269	0.0223194	0.323139
ENSG00000115966	ENSG00000230490	0.000928219	0.480641
ENSG00000115966	ENSG00000258216	0.0405417	0.273816
ENSG00000115966	ENSG00000249131	0.0361361	0.283659
ENSG00000115966	ENSG00000248693	0.0465379	0.259864
ENSG00000115966	ENSG00000250635	0.0313362	0.295758
ENSG00000115966	ENSG00000225470	0.0212959	0.326582
ENSG00000115966	ENSG00000260464	0.0428471	0.268795
ENSG00000115966	ENSG00000223473	0.0299969	0.299695
ENSG00000115966	ENSG00000251009	0.0378316	0.27979
ENSG00000115966	ENSG00000258526	0.0320298	0.294254
ENSG00000115966	ENSG00000254281	0.0298601	0.300054
ENSG00000115966	ENSG00000254006	0.0486137	0.254925
ENSG00000115966	ENSG00000233137	0.00488593	0.413828
ENSG00000115966	ENSG00000245571	0.0394918	0.276286
ENSG00000115966	ENSG00000236206	0.00661459	0.39906
ENSG00000115966	ENSG00000232023	0.0249593	0.313894
ENSG00000115966	ENSG00000245059	0.0102549	0.374442
ENSG00000115966	ENSG00000225135	0.0164082	0.345162
ENSG00000115966	ENSG00000231327	0.0298651	0.300007
ENSG00000115966	ENSG00000229611	0.0447108	0.264488
ENSG00000115966	ENSG00000235979	0.0303718	0.298174
ENSG00000156127	ENSG00000251336	0	0.876769
ENSG00000156127	ENSG00000227017	0.0176953	0.339668
ENSG00000156127	ENSG00000260101	0.0405844	0.273661
ENSG00000156127	ENSG00000250497	0.0063325	0.401644
ENSG00000156127	ENSG00000229618	2.7892e-13	0.811743
ENSG00000156127	ENSG00000254298	0.0192476	0.333584
ENSG00000156127	ENSG00000236471	0.0238372	0.318004
ENSG00000156127	ENSG00000228857	0.00931239	0.380331
ENSG00000156127	ENSG00000254101	0.0304179	0.298022
ENSG00000156127	ENSG00000250313	0.00012675	0.542904
ENSG00000156127	ENSG00000223727	0.00920509	0.381056
ENSG00000156127	ENSG00000241135	0.0019718	0.454204
ENSG00000119866	ENSG00000233610	0.0420828	0.27053
ENSG00000119866	ENSG00000227017	0.000880882	0.48262
ENSG00000119866	ENSG00000234506	0.0308922	0.296821
ENSG00000119866	ENSG00000227269	0.0395565	0.27595
ENSG00000119866	ENSG00000230107	0.0342914	0.288187
ENSG00000119866	ENSG00000256128	0.0165678	0.344139
ENSG00000119866	ENSG00000232618	0.0464957	0.260045
ENSG00000119866	ENSG00000236846	9.02536e-05	0.551538
ENSG00000119866	ENSG00000230526	0.0355975	0.284939
ENSG00000119866	ENSG00000232698	0.00013482	0.540855
ENSG00000119866	ENSG00000229102	0.0451959	0.262968
ENSG00000119866	ENSG00000254975	0.0465672	0.259593
ENSG00000119866	ENSG00000226782	0.0102655	0.374341
ENSG00000119866	ENSG00000248693	0.0393156	0.276664
ENSG00000069399	ENSG00000235091	0.0321542	0.293985
ENSG00000069399	ENSG00000260065	0.00992718	0.37629
ENSG00000069399	ENSG00000224565	0.0120314	0.364274
ENSG00000069399	ENSG00000232956	0.00406551	0.421914
ENSG00000029363	ENSG00000228906	0.0477414	0.256966
ENSG00000029363	ENSG00000255458	0.0421524	0.270222
ENSG00000029363	ENSG00000228223	0.0194554	0.332798
ENSG00000029363	ENSG00000230490	0.0459038	0.261462
ENSG00000029363	ENSG00000258602	0.0209953	0.327661
ENSG00000029363	ENSG00000245571	0.0104241	0.373506
ENSG00000029363	ENSG00000261842	0.0266218	0.309111
ENSG00000029363	ENSG00000230555	0.0303089	0.298363
ENSG00000029363	ENSG00000251562	0.0254459	0.312502
ENSG00000029363	ENSG00000232618	0.028523	0.303755
ENSG00000029363	ENSG00000232104	0.0430436	0.268336
ENSG00000029363	ENSG00000260482	0.0167822	0.343116
ENSG00000029363	ENSG00000259806	0.00591315	0.404818
ENSG00000172216	ENSG00000214407	0.0219571	0.324261
ENSG00000172216	ENSG00000237797	0.0353323	0.285724
ENSG00000172216	ENSG00000224565	0.031585	0.295202
ENSG00000164330	ENSG00000197813	0.0153412	0.350017
ENSG00000164330	ENSG00000253745	0.00472083	0.415583
ENSG00000164330	ENSG00000237949	0	0.884451
ENSG00000164330	ENSG00000225613	6.22738e-12	0.787094
ENSG00000164330	ENSG00000254298	0.00423486	0.420205
ENSG00000164330	ENSG00000261763	0.0299356	0.299825
ENSG00000164330	ENSG00000228022	0.000207389	0.52857
ENSG00000164330	ENSG00000259705	4.66341e-05	0.567371
ENSG00000164330	ENSG00000224137	0.00113508	0.473691
ENSG00000164330	ENSG00000256299	0.0266218	0.309107
ENSG00000164330	ENSG00000259863	0.0119822	0.365073
ENSG00000164330	ENSG00000261589	0.0270602	0.307952
ENSG00000164330	ENSG00000215196	0.00101257	0.47729
ENSG00000164330	ENSG00000236403	0	0.949196
ENSG00000164330	ENSG00000237445	0.0112233	0.369431
ENSG00000164330	ENSG00000224812	0.0324194	0.293213
ENSG00000164330	ENSG00000260539	0.0374387	0.28075
ENSG00000164330	ENSG00000231873	0.000296832	0.517719
ENSG00000164330	ENSG00000236823	0.0231982	0.320219
ENSG00000164330	ENSG00000189419	0.000845543	0.48437
ENSG00000164330	ENSG00000260597	0.0497068	0.25257
ENSG00000164330	ENSG00000259420	0.00605514	0.403758
ENSG00000164330	ENSG00000233858	0.000415777	0.507649
ENSG00000164330	ENSG00000259327	0.0345191	0.287687
ENSG00000164330	ENSG00000255363	0.00845292	0.385438
ENSG00000164330	ENSG00000259451	0.00057117	0.498086
ENSG00000164330	ENSG00000259275	0	0.88772
ENSG00000164330	ENSG00000224032	7.39729e-05	0.556601
ENSG00000164330	ENSG00000215483	0.000136953	0.540411
ENSG00000164330	ENSG00000226115	1.12129e-05	0.59908
ENSG00000120738	ENSG00000260509	0.0232497	0.320002
ENSG00000120738	ENSG00000258602	0.00288399	0.438558
ENSG00000120738	ENSG00000230487	0.0166318	0.343896
ENSG00000120738	ENSG00000226644	0.0210381	0.327532
ENSG00000120738	ENSG00000250635	0.016754	0.343272
ENSG00000120738	ENSG00000226137	0.030332	0.298259
ENSG00000120738	ENSG00000229282	0.0171676	0.341536
ENSG00000120738	ENSG00000259863	0.0469924	0.258583
ENSG00000120738	ENSG00000258520	0.0480883	0.256083
ENSG00000120738	ENSG00000224032	0.0100208	0.375651
ENSG00000120738	ENSG00000249451	0.0142643	0.354396
ENSG00000120738	ENSG00000259840	0.0402899	0.274362
ENSG00000120738	ENSG00000246777	0.00647451	0.400315
ENSG00000120738	ENSG00000261379	0.0451037	0.26334
ENSG00000120738	ENSG00000248175	0.0436014	0.26703
ENSG00000120738	ENSG00000259083	0.0461709	0.260824
ENSG00000120738	ENSG00000259850	0.037424	0.280802
ENSG00000120738	ENSG00000253745	0.0374741	0.28066
ENSG00000120738	ENSG00000230288	0.037314	0.280993
ENSG00000120738	ENSG00000234292	0.0395565	0.275993
ENSG00000120738	ENSG00000225613	0.019053	0.334371
ENSG00000120690	ENSG00000245466	0.0427022	0.269075
ENSG00000120690	ENSG00000250994	0.0286383	0.303442
ENSG00000120690	ENSG00000225331	0.000981593	0.478779
ENSG00000120690	ENSG00000223473	0.0164172	0.345004
ENSG00000120690	ENSG00000182057	0.028294	0.304342
ENSG00000120690	ENSG00000237604	0.0116163	0.367228
ENSG00000120690	ENSG00000230490	0.0455997	0.262176
ENSG00000120690	ENSG00000235119	0.00618784	0.402644
ENSG00000120690	ENSG00000233757	0.0460182	0.26114
ENSG00000120690	ENSG00000243179	0.0494336	0.253218
ENSG00000120690	ENSG00000228634	0.0246691	0.314852
ENSG00000120690	ENSG00000239815	0.00513174	0.411727
ENSG00000120690	ENSG00000224914	0.0183379	0.336744
ENSG00000120690	ENSG00000259863	0.00141911	0.465692
ENSG00000120690	ENSG00000231485	0.0463728	0.260365
ENSG00000120690	ENSG00000260135	0.0327504	0.292097
ENSG00000134954	ENSG00000230487	0.0421524	0.27028
ENSG00000134954	ENSG00000255491	0.0195233	0.332517
ENSG00000134954	ENSG00000253745	0.00956123	0.378652
ENSG00000111206	ENSG00000226782	0.0433077	0.267679
ENSG00000111206	ENSG00000261504	0.0117583	0.366572
ENSG00000111206	ENSG00000240996	0.030121	0.299306
ENSG00000111206	ENSG00000259083	0.0138504	0.356244
ENSG00000111206	ENSG00000261156	0.00887359	0.383019
ENSG00000111206	ENSG00000232118	0.0324467	0.293055
ENSG00000111206	ENSG00000258526	0.0204591	0.329407
ENSG00000111206	ENSG00000255571	0.00240042	0.446187
ENSG00000111206	ENSG00000255318	0.00716609	0.394872
ENSG00000111206	ENSG00000232977	0.0163323	0.345439
ENSG00000111206	ENSG00000257345	0.0191471	0.334054
ENSG00000111206	ENSG00000239815	0.0392483	0.276875
ENSG00000111206	ENSG00000228176	0.0336752	0.289766
ENSG00000111206	ENSG00000259178	0.0476951	0.257067
ENSG00000111206	ENSG00000253737	0.00987999	0.376541
ENSG00000111206	ENSG00000261045	0.0158482	0.347753
ENSG00000111206	ENSG00000235499	0.00143966	0.464764
ENSG00000111206	ENSG00000255989	0.0031196	0.434336
ENSG00000111206	ENSG00000254990	0.0119822	0.364835
ENSG00000111206	ENSG00000225559	0.0444451	0.265091
ENSG00000111206	ENSG00000233393	0.00393544	0.423237
ENSG00000111206	ENSG00000197291	0.0142638	0.354518
ENSG00000111206	ENSG00000255866	0.0236051	0.318713
ENSG00000154727	ENSG00000251301	0.0348594	0.286953
ENSG00000154727	ENSG00000179523	0.0234041	0.319435
ENSG00000154727	ENSG00000258001	0.0300742	0.299407
ENSG00000154727	ENSG00000260030	0.00784146	0.389634
ENSG00000154727	ENSG00000260492	0.000649942	0.493091
ENSG00000137265	ENSG00000236700	0.00574525	0.406353
ENSG00000137265	ENSG00000224638	3.20154e-05	0.575539
ENSG00000137265	ENSG00000258693	0.0458195	0.261739
ENSG00000137265	ENSG00000251301	4.68059e-12	0.789624
ENSG00000137265	ENSG00000214407	0.029294	0.301656
ENSG00000137265	ENSG00000256427	0.0149828	0.3516
ENSG00000137265	ENSG00000249451	0.0192464	0.33368
ENSG00000137265	ENSG00000235576	0.00155265	0.461968
ENSG00000137265	ENSG00000227017	0.0461067	0.260997
ENSG00000137265	ENSG00000229961	0.0021423	0.450922
ENSG00000137265	ENSG00000246095	0.0198785	0.331366
ENSG00000137265	ENSG00000237604	0.0136695	0.356936
ENSG00000137265	ENSG00000259503	0.0238372	0.318041
ENSG00000137265	ENSG00000228634	0.00379912	0.424873
ENSG00000137265	ENSG00000232618	0.0119609	0.365276
ENSG00000137265	ENSG00000205056	0.0272598	0.307299
ENSG00000137265	ENSG00000239941	0.00526646	0.410514
ENSG00000137265	ENSG00000243179	0.0447092	0.264522
ENSG00000068305	ENSG00000235497	0.000382623	0.510042
ENSG00000068305	ENSG00000232591	0.0438372	0.266413
ENSG00000068305	ENSG00000254021	0.0168035	0.34298
ENSG00000068305	ENSG00000253214	0.00961752	0.378214
ENSG00000068305	ENSG00000233396	0.035114	0.286135
ENSG00000068305	ENSG00000260563	0.0384803	0.278641
ENSG00000068305	ENSG00000259178	0.0418275	0.271028
ENSG00000068305	ENSG00000188185	0.0363882	0.283087
ENSG00000068305	ENSG00000260482	0.000651377	0.492941
ENSG00000068305	ENSG00000255458	0.020355	0.32973
ENSG00000068305	ENSG00000258216	0.0277304	0.305875
ENSG00000068305	ENSG00000259503	0.0226009	0.322248
ENSG00000068305	ENSG00000253737	0.0324194	0.293258
ENSG00000068305	ENSG00000261504	0.012794	0.360778
ENSG00000068305	ENSG00000254166	0.0491648	0.253693
ENSG00000068305	ENSG00000226649	0.0311263	0.296178
ENSG00000068305	ENSG00000228906	0.00580686	0.40594
ENSG00000068305	ENSG00000253745	0.0188472	0.335076
ENSG00000068305	ENSG00000260464	0.0219571	0.324188
ENSG00000068305	ENSG00000245156	0.0326454	0.292368
ENSG00000068305	ENSG00000258701	0.000667737	0.491738
ENSG00000068305	ENSG00000237949	0.0154135	0.34936
ENSG00000068305	ENSG00000258537	0.0169634	0.342257
ENSG00000068305	ENSG00000249451	0.0371963	0.281387
ENSG00000068305	ENSG00000237604	0.002371	0.446815
ENSG00000068305	ENSG00000253190	0.0198424	0.33149
ENSG00000068305	ENSG00000259438	0.00314014	0.433317
ENSG00000068305	ENSG00000253669	0.00015524	0.537499
ENSG00000068305	ENSG00000225166	0.0483803	0.255487
ENSG00000068305	ENSG00000230487	0.04759	0.257287
ENSG00000068305	ENSG00000178412	0.0223008	0.323237
ENSG00000068305	ENSG00000228223	0.0451176	0.263105
ENSG00000068305	ENSG00000225331	0.00148812	0.463555
ENSG00000068305	ENSG00000215483	0.0136795	0.356881
ENSG00000068305	ENSG00000261218	0.0411815	0.272485
ENSG00000068305	ENSG00000235499	1.37582e-06	0.640312
ENSG00000068305	ENSG00000255989	0.000238599	0.524269
ENSG00000081189	ENSG00000254021	0.0489822	0.253989
ENSG00000081189	ENSG00000232591	0.0216086	0.325463
ENSG00000081189	ENSG00000237797	0.0371995	0.281226
ENSG00000081189	ENSG00000225525	0.023747	0.31836
ENSG00000081189	ENSG00000253214	0.000945287	0.479962
ENSG00000081189	ENSG00000259451	0.0294745	0.301156
ENSG00000081189	ENSG00000259503	0.0344341	0.287906
ENSG00000081189	ENSG00000224032	0.0347929	0.287144
ENSG00000081189	ENSG00000225613	4.89104e-06	0.615967
ENSG00000081189	ENSG00000258701	0.0355283	0.285193
ENSG00000081189	ENSG00000236800	0.0344341	0.287913
ENSG00000081189	ENSG00000236403	1.52978e-10	0.757459
ENSG00000057935	ENSG00000233396	0.0113258	0.368915
ENSG00000057935	ENSG00000245651	0.0240206	0.317231
ENSG00000057935	ENSG00000226782	0.034513	0.28773
ENSG00000057935	ENSG00000234506	0.00839431	0.385809
ENSG00000057935	ENSG00000261211	0.0105296	0.372765
ENSG00000057935	ENSG00000249483	0.0104596	0.373289
ENSG00000057935	ENSG00000223881	0.00669652	0.398303
ENSG00000057935	ENSG00000237851	0.049071	0.253817
ENSG00000057935	ENSG00000225470	0.0245585	0.315249
ENSG00000057935	ENSG00000228906	0.0255704	0.312068
ENSG00000057935	ENSG00000236204	0.035017	0.286401
ENSG00000057935	ENSG00000258819	0.000869923	0.48344
ENSG00000057935	ENSG00000233220	0.00330847	0.430921
ENSG00000057935	ENSG00000255458	0.0237797	0.318221
ENSG00000057935	ENSG00000232698	0.0120182	0.364434
ENSG00000057935	ENSG00000234608	0.0487806	0.254541
ENSG00000057935	ENSG00000233656	0.0324194	0.293129
ENSG00000057935	ENSG00000230943	0.0302611	0.298565
ENSG00000057935	ENSG00000247363	0.0118398	0.365971
ENSG00000057935	ENSG00000248473	0.000614986	0.49525
ENSG00000057935	ENSG00000242553	0.0072754	0.393864
ENSG00000057935	ENSG00000226032	0.022546	0.322437
ENSG00000057935	ENSG00000254028	0.0292291	0.301812
ENSG00000057935	ENSG00000258526	0.0158864	0.347607
ENSG00000057935	ENSG00000255606	0.0465935	0.259478
ENSG00000131196	ENSG00000260482	0.00264121	0.441717
ENSG00000131196	ENSG00000205056	0.0378492	0.279744
ENSG00000131196	ENSG00000251562	0.0350755	0.286255
ENSG00000131196	ENSG00000225613	0.0392779	0.276805
ENSG00000131196	ENSG00000253720	0.0321714	0.293926
ENSG00000131196	ENSG00000188185	0.0445395	0.264894
ENSG00000141905	ENSG00000260482	0.00131022	0.468467
ENSG00000141905	ENSG00000259806	0.045124	0.263079
ENSG00000141905	ENSG00000251562	0.0408629	0.273048
ENSG00000141905	ENSG00000251044	0.0270823	0.307821
ENSG00000141905	ENSG00000188185	0.0156481	0.348483
ENSG00000141905	ENSG00000225331	0.0415014	0.271867
ENSG00000141905	ENSG00000237604	0.0468203	0.259007
ENSG00000141905	ENSG00000245571	0.0451037	0.263495
ENSG00000141905	ENSG00000228221	0.0440202	0.265933
ENSG00000141905	ENSG00000261128	0.0246283	0.314968
ENSG00000141905	ENSG00000259976	0.03682	0.282126
ENSG00000141905	ENSG00000254281	0.0365488	0.282695
ENSG00000141905	ENSG00000256814	0.0269165	0.308286
ENSG00000141905	ENSG00000237585	0.0421524	0.270205
ENSG00000141905	ENSG00000255670	0.0451176	0.263124
ENSG00000084093	ENSG00000261501	0.0263764	0.310059
ENSG00000196092	ENSG00000255318	0.00383375	0.424502
ENSG00000196092	ENSG00000260597	0.0260075	0.310953
ENSG00000196092	ENSG00000261504	0.00136964	0.466992
ENSG00000196092	ENSG00000251311	1.23323e-05	0.596803
ENSG00000196092	ENSG00000223695	0.0179772	0.338188
ENSG00000196092	ENSG00000228176	0.0121953	0.363511
ENSG00000196092	ENSG00000251161	0.0423248	0.269899
ENSG00000196092	ENSG00000241135	0.0234041	0.319447
ENSG00000196092	ENSG00000255760	0.00487022	0.414081
ENSG00000196092	ENSG00000258693	4.46483e-07	0.660031
ENSG00000196092	ENSG00000248599	2.11514e-12	0.796116
ENSG00000196092	ENSG00000245768	0.00704087	0.395901
ENSG00000196092	ENSG00000260655	0.036127	0.283696
ENSG00000196092	ENSG00000234698	0.0498021	0.252414
ENSG00000196092	ENSG00000237595	0.0489436	0.25413
ENSG00000196092	ENSG00000258001	0.0191783	0.333964
ENSG00000196092	ENSG00000253395	0.00157391	0.461535
ENSG00000196092	ENSG00000205056	0.0167456	0.343504
ENSG00000196092	ENSG00000260710	0.037371	0.280903
ENSG00000196092	ENSG00000254263	0.0430724	0.268149
ENSG00000196092	ENSG00000261842	0.0312109	0.296035
ENSG00000196092	ENSG00000253737	0.0302611	0.298567
ENSG00000196092	ENSG00000255571	0.00366124	0.426377
ENSG00000196092	ENSG00000235499	0.00786157	0.389439
ENSG00000196092	ENSG00000255989	0.0143189	0.354124
ENSG00000196092	ENSG00000249896	0.0247817	0.314588
ENSG00000196092	ENSG00000261079	0.0480693	0.256137
ENSG00000196092	ENSG00000256226	3.05823e-11	0.772994
ENSG00000196092	ENSG00000256733	2.32784e-10	0.753232
ENSG00000196092	ENSG00000253669	0.00558777	0.408229
ENSG00000196092	ENSG00000255839	0.0109617	0.37072
ENSG00000196092	ENSG00000233757	8.62508e-06	0.603971
ENSG00000196092	ENSG00000257391	0.0118468	0.365817
ENSG00000196092	ENSG00000230555	0.010248	0.374498
ENSG00000196092	ENSG00000261156	0.00340139	0.429598
ENSG00000196092	ENSG00000226281	0.000202999	0.529848
ENSG00000196092	ENSG00000258777	0.0127043	0.361241
ENSG00000196092	ENSG00000242553	0.0280015	0.305301
ENSG00000196092	ENSG00000253844	0.0244466	0.315528
ENSG00000196092	ENSG00000255363	0.0448339	0.264155
ENSG00000196092	ENSG00000254166	0.000190239	0.531384
ENSG00000167081	ENSG00000261379	0.000712424	0.48967
ENSG00000167081	ENSG00000235119	0.00992718	0.376275
ENSG00000167081	ENSG00000236403	4.79905e-10	0.745694
ENSG00000167081	ENSG00000254648	0.0451037	0.263352
ENSG00000167081	ENSG00000259275	9.83005e-11	0.762048
ENSG00000167081	ENSG00000205181	0.00388772	0.423844
ENSG00000167081	ENSG00000237422	0.0300265	0.299595
ENSG00000167081	ENSG00000228906	0.0198044	0.331633
ENSG00000167081	ENSG00000225331	0.0291341	0.302155
ENSG00000167081	ENSG00000224812	0.00222041	0.449615
ENSG00000167081	ENSG00000224032	0.0397096	0.275696
ENSG00000167081	ENSG00000230812	0.041653	0.271404
ENSG00000167081	ENSG00000197813	0.012205	0.363382
ENSG00000167081	ENSG00000249451	0.00027577	0.520514
ENSG00000167081	ENSG00000253214	0.0333045	0.290678
ENSG00000140464	ENSG00000260274	0.0251707	0.31331
ENSG00000140464	ENSG00000233060	0.010717	0.372004
ENSG00000140464	ENSG00000230555	0.0152861	0.350371
ENSG00000140464	ENSG00000237604	0.0381506	0.279237
ENSG00000140464	ENSG00000228634	0.0240206	0.317262
ENSG00000140464	ENSG00000258736	0.0432985	0.267719
ENSG00000140464	ENSG00000227269	0.013102	0.359434
ENSG00000181222	ENSG00000225331	0.0429658	0.268549
ENSG00000181222	ENSG00000261504	0.0204242	0.329523
ENSG00000181222	ENSG00000253737	0.0211042	0.327275
ENSG00000181222	ENSG00000228873	0.0150713	0.351239
ENSG00000181222	ENSG00000258216	0.0457536	0.261898
ENSG00000181222	ENSG00000125514	0.0249593	0.313843
ENSG00000181222	ENSG00000259967	0.0468427	0.258935
ENSG00000181222	ENSG00000254166	0.0281444	0.304788
ENSG00000181222	ENSG00000260808	0.00917393	0.381345
ENSG00000181222	ENSG00000258630	0.0464549	0.260133
ENSG00000181222	ENSG00000226791	0.0145998	0.353245
ENSG00000181222	ENSG00000255693	0.0177339	0.339342
ENSG00000181222	ENSG00000256814	0.0212287	0.326867
ENSG00000181222	ENSG00000254648	0.00614274	0.403045
ENSG00000028277	ENSG00000245532	0.0461489	0.260878
ENSG00000028277	ENSG00000253214	0.0176223	0.33995
ENSG00000028277	ENSG00000247982	0.0374815	0.280589
ENSG00000028277	ENSG00000225331	0.000370549	0.51123
ENSG00000028277	ENSG00000258701	0.0167456	0.343418
ENSG00000028277	ENSG00000205056	0.0109134	0.370973
ENSG00000028277	ENSG00000232591	0.0491648	0.253685
ENSG00000028277	ENSG00000242290	0.0211042	0.327245
ENSG00000028277	ENSG00000243179	0.0394899	0.276318
ENSG00000028277	ENSG00000237604	0.00214838	0.450783
ENSG00000028277	ENSG00000226004	0.0195286	0.332483
ENSG00000028277	ENSG00000223462	0.0393757	0.276507
ENSG00000028277	ENSG00000235119	0.0413587	0.272147
ENSG00000028277	ENSG00000261423	0.0358746	0.284214
ENSG00000028277	ENSG00000224977	0.044607	0.264771
ENSG00000028277	ENSG00000237797	0.000723338	0.489141
ENSG00000028277	ENSG00000246067	0.0153246	0.350247
ENSG00000028277	ENSG00000223768	0.0370683	0.281655
ENSG00000028277	ENSG00000237992	0.0346555	0.28745
ENSG00000028277	ENSG00000228521	0.0398789	0.275191
ENSG00000028277	ENSG00000236700	0.0302611	0.298617
ENSG00000066336	ENSG00000224565	0.000711945	0.48991
ENSG00000066336	ENSG00000259503	0.0124865	0.362
ENSG00000066336	ENSG00000237604	8.25607e-05	0.553606
ENSG00000066336	ENSG00000249334	0.0408038	0.273254
ENSG00000066336	ENSG00000258929	0.00899867	0.382394
ENSG00000066336	ENSG00000232591	0.0167456	0.343384
ENSG00000066336	ENSG00000229961	0.000190239	0.531467
ENSG00000066336	ENSG00000228512	0.00826318	0.386737
ENSG00000066336	ENSG00000253214	0.000182129	0.532649
ENSG00000066336	ENSG00000225331	0.000207194	0.528942
ENSG00000066336	ENSG00000226835	0.0159345	0.347393
ENSG00000066336	ENSG00000205056	0.00200001	0.453627
ENSG00000066336	ENSG00000232698	0.0480693	0.256195
ENSG00000066336	ENSG00000224137	0.00270597	0.440903
ENSG00000066336	ENSG00000228590	0.0431968	0.2679
ENSG00000066336	ENSG00000250706	0.000993422	0.47799
ENSG00000066336	ENSG00000232606	0.0481906	0.255847
ENSG00000066336	ENSG00000255992	0.0188594	0.33495
ENSG00000066336	ENSG00000237992	0.0353592	0.285648
ENSG00000066336	ENSG00000230943	0.0330153	0.291374
ENSG00000066336	ENSG00000258871	0.0487806	0.254527
ENSG00000066336	ENSG00000224977	0.00558793	0.408185
ENSG00000066336	ENSG00000248187	0.0048514	0.414247
ENSG00000066336	ENSG00000249094	3.43942e-05	0.573855
ENSG00000066336	ENSG00000237797	5.24571e-07	0.657065
ENSG00000066336	ENSG00000236800	0.000993422	0.47799
ENSG00000066336	ENSG00000259473	0.0172286	0.341281
ENSG00000066336	ENSG00000261218	0.00591315	0.404776
ENSG00000066336	ENSG00000233085	0.0337765	0.289428
ENSG00000066336	ENSG00000230687	0.000422687	0.507087
ENSG00000066336	ENSG00000235620	0.0133296	0.358271
ENSG00000066336	ENSG00000227920	0.000993422	0.47799
ENSG00000066336	ENSG00000178412	0.0422342	0.270068
ENSG00000066336	ENSG00000245651	0.000880882	0.482831
ENSG00000066336	ENSG00000232002	0.0389137	0.277837
ENSG00000066336	ENSG00000255080	0.0257733	0.311566
ENSG00000066336	ENSG00000256050	0.034296	0.288163
ENSG00000066336	ENSG00000225285	0.0301387	0.299075
ENSG00000066336	ENSG00000236700	0.0336562	0.289898
ENSG00000066336	ENSG00000224164	0.00288399	0.438502
ENSG00000164754	ENSG00000260135	0.0116479	0.367008
ENSG00000164754	ENSG00000225206	0.0399291	0.275093
ENSG00000164754	ENSG00000256654	0.0421199	0.270434
ENSG00000164754	ENSG00000227938	0.00254842	0.443243
ENSG00000164754	ENSG00000223930	0.03935	0.276571
ENSG00000164754	ENSG00000254990	0.0413986	0.272035
ENSG00000164754	ENSG00000261220	0.0280258	0.305243
ENSG00000164754	ENSG00000260464	0.0458862	0.261592
ENSG00000164754	ENSG00000249094	0.0470304	0.258411
ENSG00000164754	ENSG00000259863	0.036674	0.282432
ENSG00000164754	ENSG00000231881	0.0302844	0.298494
ENSG00000164754	ENSG00000260274	0.0178225	0.338984
ENSG00000164754	ENSG00000251365	0.0341144	0.288601
ENSG00000164754	ENSG00000253821	0.00854357	0.384887
ENSG00000164754	ENSG00000225506	0.0028978	0.438033
ENSG00000164754	ENSG00000261117	0.0428672	0.26871
ENSG00000164754	ENSG00000260588	0.0233932	0.319572
ENSG00000164754	ENSG00000225163	0.0446956	0.264571
ENSG00000164754	ENSG00000237797	0.0438372	0.266268
ENSG00000164754	ENSG00000235819	0.00743233	0.392586
ENSG00000164754	ENSG00000214851	0.0124637	0.362183
ENSG00000164754	ENSG00000235358	0.031468	0.295479
ENSG00000164754	ENSG00000256259	0.0421524	0.270195
ENSG00000164754	ENSG00000255484	0.0371995	0.281249
ENSG00000164754	ENSG00000237761	0.0238544	0.317774
ENSG00000164754	ENSG00000241131	0.0268427	0.308602
ENSG00000164754	ENSG00000235499	0.0300742	0.29942
ENSG00000164754	ENSG00000255989	0.0308922	0.29686
ENSG00000164754	ENSG00000248279	0.0492923	0.253444
ENSG00000164754	ENSG00000214803	0.0154135	0.349453
ENSG00000164754	ENSG00000235947	0.011616	0.367269
ENSG00000164754	ENSG00000232529	0.0238544	0.317774
ENSG00000164754	ENSG00000223342	0.0488203	0.254408
ENSG00000164754	ENSG00000224914	0.002371	0.446753
ENSG00000164754	ENSG00000254028	0.0275464	0.306453
ENSG00000164754	ENSG00000251323	0.00637349	0.401312
ENSG00000164754	ENSG00000260473	0.044967	0.263882
ENSG00000164754	ENSG00000258216	0.00900516	0.3823
ENSG00000164754	ENSG00000236800	0.0302611	0.298662
ENSG00000164754	ENSG00000242639	0.0396051	0.275863
ENSG00000164754	ENSG00000184274	0.00641282	0.400871
ENSG00000164754	ENSG00000225064	0.0238544	0.317774
ENSG00000164754	ENSG00000182057	0.00981893	0.376891
ENSG00000020633	ENSG00000255458	0.036009	0.283952
ENSG00000020633	ENSG00000230555	0.0349848	0.286563
ENSG00000020633	ENSG00000228639	1.49768e-07	0.676444
ENSG00000020633	ENSG00000258602	0.0367384	0.282265
ENSG00000020633	ENSG00000223823	0.0494527	0.253143
ENSG00000020633	ENSG00000178412	0.0129994	0.359926
ENSG00000020633	ENSG00000227071	0.0296089	0.300783
ENSG00000020633	ENSG00000228950	0.0248166	0.314407
ENSG00000020633	ENSG00000241679	0.0112233	0.369431
ENSG00000020633	ENSG00000231509	0.0303297	0.298299
ENSG00000020633	ENSG00000231435	0.00320596	0.432598
ENSG00000020633	ENSG00000258871	0.00129348	0.468976
ENSG00000020633	ENSG00000232104	0.0106794	0.372194
ENSG00000020633	ENSG00000242190	4.28006e-07	0.660858
ENSG00000020633	ENSG00000236008	6.79163e-06	0.608537
ENSG00000020633	ENSG00000257258	0.00845253	0.385501
ENSG00000020633	ENSG00000227297	0.0119822	0.364836
ENSG00000020633	ENSG00000229719	0.0345855	0.287565
ENSG00000020633	ENSG00000254333	0.000588978	0.497253
ENSG00000020633	ENSG00000225039	0.0448448	0.264072
ENSG00000020633	ENSG00000226137	0.0162448	0.345829
ENSG00000020633	ENSG00000260430	0.047189	0.258137
ENSG00000020633	ENSG00000261128	0.0450036	0.263735
ENSG00000020633	ENSG00000233137	0.0465672	0.259594
ENSG00000020633	ENSG00000233179	0.0264739	0.309662
ENSG00000020633	ENSG00000250156	0.0448448	0.264086
ENSG00000020633	ENSG00000259717	0.0442021	0.265638
ENSG00000186350	ENSG00000229291	0.0404748	0.274026
ENSG00000186350	ENSG00000225525	0.0310983	0.296237
ENSG00000177045	ENSG00000251164	0.0430724	0.268223
ENSG00000177045	ENSG00000218510	0.0482428	0.255734
ENSG00000185591	ENSG00000232002	0.0296384	0.300646
ENSG00000185591	ENSG00000249094	0.0481846	0.255895
ENSG00000185591	ENSG00000260563	0.0348594	0.286952
ENSG00000185591	ENSG00000227269	0.0107483	0.371805
ENSG00000185591	ENSG00000260482	0.000231496	0.525178
ENSG00000185591	ENSG00000253720	0.0133296	0.35825
ENSG00000185591	ENSG00000228126	0.0299209	0.299865
ENSG00000185591	ENSG00000235497	0.015955	0.347205
ENSG00000185591	ENSG00000258914	0.0195233	0.332563
ENSG00000185591	ENSG00000177640	0.0337388	0.289629
ENSG00000185591	ENSG00000232104	0.034029	0.288813
ENSG00000185591	ENSG00000223473	0.0489119	0.254192
ENSG00000185591	ENSG00000254028	0.0499714	0.252138
ENSG00000185591	ENSG00000261204	0.0415037	0.271725
ENSG00000185591	ENSG00000255693	0.0151338	0.350934
ENSG00000185591	ENSG00000255992	0.0177339	0.339482
ENSG00000185591	ENSG00000223881	0.0367384	0.282266
ENSG00000185591	ENSG00000259178	0.015998	0.346976
ENSG00000185591	ENSG00000253669	0.0151732	0.350711
ENSG00000185591	ENSG00000249131	0.0424588	0.269603
ENSG00000185591	ENSG00000237604	0.0405417	0.27379
ENSG00000185591	ENSG00000233137	0.00569585	0.407187
ENSG00000185591	ENSG00000232920	0.0484104	0.255301
ENSG00000185591	ENSG00000232618	0.0461709	0.260835
ENSG00000185591	ENSG00000246548	0.0291341	0.302268
ENSG00000185591	ENSG00000258001	0.0053082	0.410219
ENSG00000112658	ENSG00000260482	0.012458	0.362238
ENSG00000112658	ENSG00000242639	0.0324194	0.293146
ENSG00000112658	ENSG00000240996	0.0457606	0.26182
ENSG00000112658	ENSG00000231977	0.0114273	0.368284
ENSG00000112658	ENSG00000226835	0.0224966	0.322573
ENSG00000112658	ENSG00000233137	0.0436014	0.267014
ENSG00000112658	ENSG00000230555	0.0392483	0.277164
ENSG00000126561	ENSG00000260482	0.0100419	0.375543
ENSG00000126561	ENSG00000253701	0.0329873	0.29144
ENSG00000126561	ENSG00000228634	0.0392483	0.276895
ENSG00000126561	ENSG00000260303	0.046727	0.259182
ENSG00000147133	ENSG00000177640	0.0336752	0.289781
ENSG00000147133	ENSG00000242474	0.0378118	0.27985
ENSG00000147133	ENSG00000225331	0.00681671	0.397479
ENSG00000147133	ENSG00000224934	0.0258926	0.311272
ENSG00000147133	ENSG00000260261	0.0137096	0.356742
ENSG00000147133	ENSG00000235119	0.000188567	0.531783
ENSG00000147133	ENSG00000235499	1.46748e-05	0.59283
ENSG00000147133	ENSG00000255989	0.000295405	0.518103
ENSG00000147133	ENSG00000249334	0.03935	0.276575
ENSG00000147133	ENSG00000230555	0.0033798	0.42994
ENSG00000147133	ENSG00000226791	0.0177339	0.339383
ENSG00000147133	ENSG00000237604	0.000655046	0.492657
ENSG00000147133	ENSG00000235497	0.0446974	0.26455
ENSG00000147133	ENSG00000260597	0.0242928	0.316372
ENSG00000147133	ENSG00000237167	0.0222533	0.323399
ENSG00000147133	ENSG00000228873	0.0128832	0.360442
ENSG00000147133	ENSG00000254166	0.0240738	0.317011
ENSG00000147133	ENSG00000253669	0.043355	0.26756
ENSG00000147133	ENSG00000261775	0.0374815	0.280565
ENSG00000147133	ENSG00000233757	0.000700895	0.490377
ENSG00000147133	ENSG00000255693	0.0246283	0.31497
ENSG00000147133	ENSG00000224914	0.000290824	0.518879
ENSG00000140262	ENSG00000258630	0.0180325	0.337927
ENSG00000140262	ENSG00000260482	0.000207194	0.528875
ENSG00000140262	ENSG00000259806	0.0217438	0.325004
ENSG00000140262	ENSG00000230499	0.0398789	0.275171
ENSG00000140262	ENSG00000224812	0.000665441	0.491899
ENSG00000140262	ENSG00000251152	0.00967044	0.377852
ENSG00000140262	ENSG00000259863	0.0393156	0.276704
ENSG00000140262	ENSG00000230628	0.0169399	0.342387
ENSG00000140262	ENSG00000226137	0.00287089	0.438823
ENSG00000140262	ENSG00000254281	0.00155049	0.462128
ENSG00000140262	ENSG00000245156	0.00689435	0.396948
ENSG00000140262	ENSG00000233532	0.041653	0.271391
ENSG00000140262	ENSG00000248079	0.00282481	0.439431
ENSG00000140262	ENSG00000259705	0.000880882	0.482832
ENSG00000140262	ENSG00000249236	0.00253709	0.443543
ENSG00000140262	ENSG00000249359	0.0176223	0.339916
ENSG00000140262	ENSG00000233775	0.0258963	0.311239
ENSG00000140262	ENSG00000255670	0.0226788	0.321931
ENSG00000140262	ENSG00000259714	0.0392868	0.276762
ENSG00000140262	ENSG00000259327	0.00142969	0.465015
ENSG00000140262	ENSG00000196273	0.010315	0.374072
ENSG00000140262	ENSG00000238063	0.00253709	0.443543
ENSG00000140262	ENSG00000259577	0.000956652	0.479515
ENSG00000140262	ENSG00000237851	0.0167822	0.343089
ENSG00000140262	ENSG00000230555	0.0266218	0.309087
ENSG00000140262	ENSG00000227475	0.00253709	0.443543
ENSG00000071564	ENSG00000235052	0.0321542	0.293969
ENSG00000071564	ENSG00000248265	0.0328597	0.291855
ENSG00000071564	ENSG00000255479	0.0466574	0.259293
ENSG00000071564	ENSG00000232956	0.0328003	0.291974
ENSG00000071564	ENSG00000226447	0.0318961	0.294483
ENSG00000071564	ENSG00000261211	0.0356977	0.284699
ENSG00000071564	ENSG00000188185	0.0212306	0.326841
ENSG00000071564	ENSG00000245571	0.0455394	0.262317
ENSG00000071564	ENSG00000260655	0.00967044	0.377726
ENSG00000071564	ENSG00000254293	0.0346684	0.287415
ENSG00000071564	ENSG00000260360	0.00327894	0.431677
ENSG00000071564	ENSG00000261589	0.0451037	0.263322
ENSG00000071564	ENSG00000232655	0.0349597	0.286706
ENSG00000071564	ENSG00000234492	0.0283293	0.304249
ENSG00000071564	ENSG00000180279	0.0236051	0.318661
ENSG00000071564	ENSG00000231081	0.0363794	0.283119
ENSG00000071564	ENSG00000228950	0.0365488	0.282715
ENSG00000071564	ENSG00000218510	0.0364476	0.282917
ENSG00000071564	ENSG00000260448	0.0153412	0.35001
ENSG00000071564	ENSG00000246465	0.0450696	0.263596
ENSG00000071564	ENSG00000261526	0.00370553	0.425852
ENSG00000226501	ENSG00000260179	0.0450266	0.263688
ENSG00000226501	ENSG00000231509	0.0170649	0.341869
ENSG00000226501	ENSG00000261729	0.0151338	0.350929
ENSG00000226501	ENSG00000261070	0.0240206	0.317228
ENSG00000100811	ENSG00000227269	0.0472723	0.257989
ENSG00000100811	ENSG00000260430	0.0154135	0.349602
ENSG00000100811	ENSG00000223462	0.0337388	0.289556
ENSG00000100811	ENSG00000255989	0.0487171	0.254693
ENSG00000100811	ENSG00000261842	0.000651377	0.492883
ENSG00000100811	ENSG00000260710	0.00236217	0.447044
ENSG00000100811	ENSG00000260563	0.0252946	0.312995
ENSG00000100811	ENSG00000242553	0.0436911	0.266857
ENSG00000100811	ENSG00000257556	0.0115444	0.367607
ENSG00000100811	ENSG00000259178	0.0193605	0.333221
ENSG00000100811	ENSG00000226816	0.0458252	0.261718
ENSG00000100811	ENSG00000223881	0.0041057	0.421564
ENSG00000100811	ENSG00000229922	0.0123915	0.3626
ENSG00000100811	ENSG00000255693	0.0130437	0.359716
ENSG00000100811	ENSG00000232118	0.0392483	0.27715
ENSG00000100811	ENSG00000225657	0.0442032	0.265577
ENSG00000100811	ENSG00000257826	0.00906174	0.381979
ENSG00000100811	ENSG00000232028	0.00436004	0.419063
ENSG00000100811	ENSG00000255760	0.0249136	0.314082
ENSG00000100811	ENSG00000258435	0.0124727	0.362127
ENSG00000177485	ENSG00000260482	0.0115273	0.367722
ENSG00000148516	ENSG00000233532	0.000634976	0.493822
ENSG00000148516	ENSG00000225331	0.0392163	0.277282
ENSG00000148516	ENSG00000228906	0.0323594	0.29348
ENSG00000148516	ENSG00000222032	0.00395745	0.423019
ENSG00000148516	ENSG00000259577	0.0271473	0.307695
ENSG00000148516	ENSG00000251562	0.0375249	0.280429
ENSG00000148516	ENSG00000259705	8.02165e-08	0.685102
ENSG00000148516	ENSG00000228223	0.0337388	0.289581
ENSG00000148516	ENSG00000245571	0.0390272	0.277631
ENSG00000148516	ENSG00000236403	0.00242297	0.445738
ENSG00000181222	ENSG00000227269	2.13988e-06	0.632135
ENSG00000028277	ENSG00000251301	0.033428	0.290326
ENSG00000028277	ENSG00000236036	0.0443738	0.265247
ENSG00000028277	ENSG00000238121	0.0324194	0.293296
ENSG00000028277	ENSG00000259503	0.0113271	0.36888
ENSG00000028277	ENSG00000237422	0.0160462	0.346735
ENSG00000028277	ENSG00000256672	0.0270591	0.307994
ENSG00000028277	ENSG00000214650	0.0366541	0.28249
ENSG00000066336	ENSG00000237484	0.000595511	0.496529
ENSG00000066336	ENSG00000260907	0.000770137	0.487222
ENSG00000066336	ENSG00000254648	0.0438372	0.266284
ENSG00000066336	ENSG00000236120	7.39729e-05	0.556561
ENSG00000066336	ENSG00000250274	4.41721e-05	0.568596
ENSG00000147133	ENSG00000230943	0.031617	0.295137
ENSG00000147133	ENSG00000231485	0.015998	0.346933
ENSG00000196092	ENSG00000255121	0.000264277	0.521671
ENSG00000196092	ENSG00000260430	0.00184471	0.456125
ENSG00000196092	ENSG00000250584	0.00225977	0.44869
ENSG00000196092	ENSG00000237167	0.0121919	0.36355
ENSG00000196092	ENSG00000229912	0.023867	0.317689
ENSG00000147133	ENSG00000237484	0.0159615	0.347113
ENSG00000115966	ENSG00000237021	0.0275818	0.306355
ENSG00000115966	ENSG00000203585	0.0395565	0.275949
ENSG00000162772	ENSG00000246394	0.00225977	0.448748
ENSG00000162772	ENSG00000227702	0.0184815	0.336193
ENSG00000119866	ENSG00000230975	0.0189722	0.334614
ENSG00000120738	ENSG00000205562	0.0176382	0.339846
ENSG00000120738	ENSG00000227542	0.0406804	0.273498
ENSG00000120738	ENSG00000227946	0.0235691	0.31881
ENSG00000154727	ENSG00000196273	0.0011836	0.472122
ENSG00000154727	ENSG00000231977	0.0481674	0.255936
ENSG00000154727	ENSG00000251446	0.00013482	0.540931
ENSG00000154727	ENSG00000226891	0.0132105	0.358756
ENSG00000154727	ENSG00000184274	0.0477657	0.256925
ENSG00000154727	ENSG00000258914	0.0251707	0.313335
ENSG00000154727	ENSG00000245156	0.0214436	0.326129
ENSG00000154727	ENSG00000259235	0.0459038	0.261424
ENSG00000154727	ENSG00000228951	0.0336582	0.289854
ENSG00000130522	ENSG00000235911	0.0329363	0.291624
ENSG00000130522	ENSG00000258551	0.0360996	0.283782
ENSG00000130522	ENSG00000238005	0.0355975	0.285028
ENSG00000130522	ENSG00000259976	0.0308134	0.297125
ENSG00000130522	ENSG00000186369	0.0418275	0.270999
ENSG00000111704	ENSG00000235819	2.74763e-05	0.579354
ENSG00000111704	ENSG00000237588	0.000163185	0.536113
ENSG00000111704	ENSG00000261489	0.0349137	0.286845
ENSG00000111704	ENSG00000203635	0.0177339	0.33937
ENSG00000111704	ENSG00000236751	0.0486137	0.254924
ENSG00000111704	ENSG00000214650	0.0254459	0.312515
ENSG00000111704	ENSG00000253190	0.0081488	0.38764
ENSG00000084093	ENSG00000258100	0.0457605	0.261849
ENSG00000084093	ENSG00000227946	0.0179628	0.338292
ENSG00000084093	ENSG00000230914	0.0230924	0.32065
ENSG00000084093	ENSG00000246465	0.0335847	0.290038
ENSG00000084093	ENSG00000226694	0.0463531	0.26047
ENSG00000181222	ENSG00000237588	0.0410939	0.27264
ENSG00000181222	ENSG00000260834	0.0192476	0.333587
ENSG00000181222	ENSG00000259200	0.0117877	0.36636
ENSG00000181222	ENSG00000256540	0.0173009	0.341007
ENSG00000204531	ENSG00000259814	0.0451176	0.263158
ENSG00000204531	ENSG00000130600	0.000207664	0.528382
ENSG00000204531	ENSG00000254343	0.0200862	0.330687
ENSG00000204531	ENSG00000225506	0.0244466	0.315545
ENSG00000204531	ENSG00000178977	0.0179733	0.338233
ENSG00000204531	ENSG00000227712	0.00365901	0.426442
ENSG00000164754	ENSG00000237346	0.0371995	0.281223
ENSG00000164754	ENSG00000228421	0.0452729	0.262808
ENSG00000164754	ENSG00000250400	0.00977079	0.377131
ENSG00000164754	ENSG00000255528	0.0421524	0.270195
ENSG00000164754	ENSG00000258701	0.00745499	0.392406
ENSG00000164754	ENSG00000229203	0.00993895	0.3762
ENSG00000164754	ENSG00000256373	0.00944328	0.379272
ENSG00000164754	ENSG00000254615	0.0299969	0.299711
ENSG00000164754	ENSG00000254021	0.0243234	0.316277
ENSG00000164754	ENSG00000229912	0.0398628	0.275302
ENSG00000164754	ENSG00000261334	0.0451037	0.263254
ENSG00000164754	ENSG00000253227	0.0168596	0.342796
ENSG00000164754	ENSG00000223573	0.0179009	0.338596
ENSG00000164754	ENSG00000256443	0.0104861	0.37304
ENSG00000164754	ENSG00000246100	0.0057335	0.406714
ENSG00000164754	ENSG00000259889	0.0482472	0.255715
ENSG00000164754	ENSG00000226044	0.0182653	0.336975
ENSG00000164754	ENSG00000259831	0.036121	0.283737
ENSG00000164754	ENSG00000260792	0.0264165	0.309874
ENSG00000164754	ENSG00000250674	0.0238544	0.317774
ENSG00000164754	ENSG00000250230	0.000614986	0.495298
ENSG00000164754	ENSG00000203585	0.0181183	0.337559
ENSG00000164754	ENSG00000228126	0.0403502	0.274245
ENSG00000164754	ENSG00000253988	0.0476146	0.257206
ENSG00000164754	ENSG00000235056	0.0147725	0.352495
ENSG00000164754	ENSG00000223438	0.0360636	0.283847
ENSG00000164754	ENSG00000255121	0.00411003	0.42144
ENSG00000164754	ENSG00000226762	0.0461347	0.260951
ENSG00000164754	ENSG00000234571	0.0326106	0.292547
ENSG00000164754	ENSG00000236389	0.0308103	0.297147
ENSG00000164754	ENSG00000259438	0.00967044	0.377799
ENSG00000164754	ENSG00000227047	0.0266254	0.309057
ENSG00000164754	ENSG00000254973	0.0275464	0.306451
ENSG00000164754	ENSG00000230573	0.0167822	0.34308
ENSG00000164754	ENSG00000253184	0.0350491	0.286335
ENSG00000164754	ENSG00000236120	0.0157652	0.348089
ENSG00000164754	ENSG00000251611	0.034994	0.286516
ENSG00000164754	ENSG00000258018	0.00956331	0.378531
ENSG00000164754	ENSG00000253217	0.022185	0.323572
ENSG00000164754	ENSG00000261423	0.0228977	0.321142
ENSG00000169375	ENSG00000249487	0.0371829	0.281424
ENSG00000169375	ENSG00000203585	0.0194125	0.333003
ENSG00000169375	ENSG00000258701	0.0228894	0.321218
ENSG00000169375	ENSG00000227946	0.000618323	0.494944
ENSG00000169375	ENSG00000233895	0.00214878	0.45072
ENSG00000169375	ENSG00000237021	0.0478009	0.256845
ENSG00000169375	ENSG00000228223	0.0254459	0.312524
ENSG00000169375	ENSG00000232618	0.0398628	0.275285
ENSG00000169375	ENSG00000259887	0.0468661	0.258891
ENSG00000169375	ENSG00000261775	0.0331331	0.290995
ENSG00000169375	ENSG00000258914	0.0421524	0.270251
ENSG00000169375	ENSG00000235499	0.0100153	0.375739
ENSG00000169375	ENSG00000255989	0.0206939	0.3287
ENSG00000169375	ENSG00000230288	0.0479873	0.256488
ENSG00000169375	ENSG00000257920	0.0123915	0.362625
ENSG00000169375	ENSG00000259789	0.00944328	0.379357
ENSG00000169375	ENSG00000236204	0.0354547	0.285386
ENSG00000169375	ENSG00000259438	0.0415961	0.271534
ENSG00000177045	ENSG00000237585	0.0272598	0.307242
ENSG00000177045	ENSG00000261206	0.000595511	0.496467
ENSG00000185591	ENSG00000260026	0.046575	0.259556
ENSG00000185591	ENSG00000235215	0.0496394	0.252738
ENSG00000185591	ENSG00000225339	0.00825827	0.386869
ENSG00000185591	ENSG00000259869	0.0350859	0.286194
ENSG00000185591	ENSG00000254162	0.00273993	0.440432
ENSG00000185591	ENSG00000237063	0.00526398	0.410572
ENSG00000185591	ENSG00000259714	0.0341469	0.288505
ENSG00000185591	ENSG00000254021	0.0131326	0.35909
ENSG00000185591	ENSG00000236389	0.0312542	0.295936
ENSG00000185591	ENSG00000233895	0.0459038	0.261487
ENSG00000185591	ENSG00000253217	0.0291341	0.302101
ENSG00000185591	ENSG00000256875	0.0484921	0.255157
ENSG00000167182	ENSG00000245768	0.0374741	0.280639
ENSG00000167182	ENSG00000259083	0.0249095	0.314136
ENSG00000167182	ENSG00000261839	0.0459038	0.261442
ENSG00000167182	ENSG00000224914	0.00488593	0.413929
ENSG00000167182	ENSG00000255839	0.0296089	0.300801
ENSG00000167182	ENSG00000233237	6.56951e-06	0.609256
ENSG00000167182	ENSG00000234129	0.00838025	0.386007
ENSG00000105866	ENSG00000248079	0.000545585	0.49953
ENSG00000105866	ENSG00000246777	0.0154135	0.349544
ENSG00000105866	ENSG00000233775	0.0406804	0.273482
ENSG00000105866	ENSG00000247363	0.0184771	0.336235
ENSG00000105866	ENSG00000237899	0.00258526	0.442659
ENSG00000105866	ENSG00000255458	0.0307905	0.297195
ENSG00000105866	ENSG00000197332	0.0365488	0.282722
ENSG00000105866	ENSG00000260874	0.0268289	0.308644
ENSG00000105866	ENSG00000178977	0.0433301	0.267623
ENSG00000105866	ENSG00000258914	0.0138615	0.35613
ENSG00000105866	ENSG00000245750	0.0274423	0.306774
ENSG00000105866	ENSG00000228126	0.0478296	0.256799
ENSG00000105866	ENSG00000250519	0.00944328	0.379298
ENSG00000105866	ENSG00000225470	0.0176824	0.339721
ENSG00000105866	ENSG00000228906	0.00024468	0.523606
ENSG00000105866	ENSG00000251562	0.0408629	0.273092
ENSG00000105866	ENSG00000260464	0.034839	0.287027
ENSG00000105866	ENSG00000239815	0.0277304	0.305986
ENSG00000105866	ENSG00000235499	0.00861605	0.384456
ENSG00000105866	ENSG00000255989	0.0352145	0.285916
ENSG00000105866	ENSG00000223473	0.0211042	0.327307
ENSG00000105866	ENSG00000229291	0.0196081	0.332248
ENSG00000105866	ENSG00000260460	0.0463996	0.260238
ENSG00000105866	ENSG00000227542	0.0226273	0.322178
ENSG00000105866	ENSG00000261204	0.01202	0.364367
ENSG00000112658	ENSG00000259727	0.0475485	0.257389
ENSG00000147133	ENSG00000249430	0.0083533	0.386153
ENSG00000147133	ENSG00000225039	0.0170649	0.341823
ENSG00000147133	ENSG00000258678	0.033779	0.289407
ENSG00000147133	ENSG00000236008	0.0405417	0.273793
ENSG00000147133	ENSG00000255856	0.0174506	0.34064
ENSG00000147133	ENSG00000237063	0.0145362	0.35344
ENSG00000147133	ENSG00000228126	0.00498711	0.412809
ENSG00000147133	ENSG00000260874	0.0388873	0.277895
ENSG00000147133	ENSG00000255864	0.0487647	0.254585
ENSG00000178913	ENSG00000233396	0.00771592	0.390681
ENSG00000178913	ENSG00000224032	0.0195233	0.33253
ENSG00000178913	ENSG00000260032	0.0214559	0.325963
ENSG00000178913	ENSG00000258813	0.0265355	0.309519
ENSG00000178913	ENSG00000249167	0.0244466	0.315586
ENSG00000178913	ENSG00000250312	0.00663353	0.398927
ENSG00000178913	ENSG00000246777	0.0238933	0.317601
ENSG00000178913	ENSG00000247363	0.0479873	0.256454
ENSG00000178913	ENSG00000234807	0.0342107	0.288366
ENSG00000178913	ENSG00000227946	0.000880882	0.482746
ENSG00000178913	ENSG00000234608	0.0392483	0.277055
ENSG00000178913	ENSG00000260369	0.0326106	0.292613
ENSG00000178913	ENSG00000224934	0.0355283	0.285192
ENSG00000178913	ENSG00000197332	0.0221414	0.323676
ENSG00000178913	ENSG00000237857	0.0240796	0.31697
ENSG00000178913	ENSG00000228223	0.0342621	0.288244
ENSG00000178913	ENSG00000245556	0.0154135	0.34962
ENSG00000178913	ENSG00000255458	0.0480693	0.256178
ENSG00000178913	ENSG00000236140	0.00030516	0.516811
ENSG00000178913	ENSG00000233723	0.0243657	0.316095
ENSG00000178913	ENSG00000259920	0.0288273	0.303016
ENSG00000178913	ENSG00000179523	0.000993422	0.478001
ENSG00000178913	ENSG00000258602	0.0448339	0.264122
ENSG00000178913	ENSG00000225470	0.0239556	0.317448
ENSG00000178913	ENSG00000260509	0.0104289	0.373458
ENSG00000178913	ENSG00000261824	0.0284596	0.303943
ENSG00000178913	ENSG00000245059	0.0232497	0.320023
ENSG00000178913	ENSG00000245571	0.0255704	0.31203
ENSG00000178913	ENSG00000240996	0.0471216	0.258254
ENSG00000178913	ENSG00000226756	0.0381769	0.279176
ENSG00000178913	ENSG00000230487	0.0489822	0.25398
ENSG00000140262	ENSG00000235979	0.0212371	0.326804
ENSG00000140262	ENSG00000261757	0.00125561	0.4699
ENSG00000140262	ENSG00000261568	0.0295343	0.301033
ENSG00000140262	ENSG00000255451	0.0115112	0.367895
ENSG00000140262	ENSG00000251359	0.048742	0.254651
ENSG00000140262	ENSG00000227712	0.0214389	0.326212
ENSG00000140262	ENSG00000258636	0.0115435	0.36764
ENSG00000140262	ENSG00000260515	0.026536	0.309476
ENSG00000140262	ENSG00000224810	0.00357715	0.427413
ENSG00000197905	ENSG00000227479	0.0423545	0.269801
ENSG00000197905	ENSG00000256115	0.0282463	0.304479
ENSG00000197905	ENSG00000230647	0.0473353	0.257849
ENSG00000197905	ENSG00000260360	0.0214436	0.326097
ENSG00000197905	ENSG00000237923	0.0394918	0.276284
ENSG00000197905	ENSG00000254946	0.0488203	0.254409
ENSG00000197905	ENSG00000260066	0.0164172	0.344942
ENSG00000197905	ENSG00000227634	0.0349758	0.286626
ENSG00000197905	ENSG00000255260	0.0347235	0.28731
ENSG00000197905	ENSG00000237594	0.0438372	0.266304
ENSG00000197905	ENSG00000254813	0.0226788	0.321941
ENSG00000226501	ENSG00000251359	0.0489822	0.254004
ENSG00000226501	ENSG00000260834	0.00204967	0.452719
ENSG00000226501	ENSG00000227297	0.0277304	0.30603
ENSG00000226501	ENSG00000257258	0.00333435	0.430541
ENSG00000226501	ENSG00000226029	0.0361646	0.283597
ENSG00000226501	ENSG00000235641	0.0296134	0.300739
ENSG00000226501	ENSG00000258390	0.043355	0.267549
ENSG00000100811	ENSG00000253416	0.0209703	0.327755
ENSG00000100811	ENSG00000258815	0.0218194	0.324782
ENSG00000100811	ENSG00000248215	0.0301387	0.299102
ENSG00000100811	ENSG00000260122	0.0421272	0.270394
ENSG00000100811	ENSG00000251226	0.0309151	0.296728
ENSG00000100811	ENSG00000256232	0.0276139	0.306265
ENSG00000100811	ENSG00000234426	0.0045322	0.417404
ENSG00000100811	ENSG00000239572	0.00734239	0.393289
ENSG00000100811	ENSG00000249345	0.0488203	0.254387
ENSG00000177485	ENSG00000255666	0.0154135	0.349587
ENSG00000177485	ENSG00000249631	0.0161787	0.346117
ENSG00000177485	ENSG00000226137	0.0366791	0.282408
ENSG00000177485	ENSG00000229140	0.0484921	0.255158
ENSG00000177485	ENSG00000223473	0.0259095	0.311197
ENSG00000154727	ENSG00000248370	0.00488593	0.413805
ENSG00000154727	ENSG00000236204	0.00040406	0.508488
ENSG00000154727	ENSG00000249359	0.00131022	0.468439
ENSG00000154727	ENSG00000228223	0.00141911	0.465589
ENSG00000084093	ENSG00000254699	0.00649077	0.400077
ENSG00000181222	ENSG00000255557	0.029578	0.300886
ENSG00000181222	ENSG00000235180	0.0200152	0.330914
ENSG00000181222	ENSG00000261392	0.0177339	0.339289
ENSG00000147133	ENSG00000251365	0.0209455	0.327872
ENSG00000147133	ENSG00000232284	0.0404754	0.273982
ENSG00000147133	ENSG00000259717	0.00690657	0.396812
ENSG00000147133	ENSG00000253214	0.0030394	0.435826
ENSG00000162772	ENSG00000184274	0.0465346	0.259944
ENSG00000134107	ENSG00000245532	0.0233564	0.319681
ENSG00000134107	ENSG00000255856	0.0433913	0.267412
ENSG00000134107	ENSG00000251562	0.0141419	0.354955
ENSG00000172216	ENSG00000228826	0.0228977	0.321118
ENSG00000172216	ENSG00000259347	0.0453882	0.262575
ENSG00000172216	ENSG00000227824	0.0143206	0.354093
ENSG00000172216	ENSG00000250166	0.0488203	0.254457
ENSG00000172216	ENSG00000223956	0.0125266	0.361844
ENSG00000172216	ENSG00000228265	0.0392483	0.276874
ENSG00000172216	ENSG00000178107	0.0355975	0.28504
ENSG00000221869	ENSG00000251562	0.0370862	0.281615
ENSG00000221869	ENSG00000255198	0.0363164	0.283281
ENSG00000221869	ENSG00000235052	0.0217822	0.324887
ENSG00000221869	ENSG00000237595	0.0416815	0.271326
ENSG00000221869	ENSG00000260657	0.0285999	0.30354
ENSG00000221869	ENSG00000248473	0.0343761	0.288036
ENSG00000221869	ENSG00000237310	0.0182083	0.337196
ENSG00000221869	ENSG00000259230	0.0397373	0.275614
ENSG00000120690	ENSG00000255557	0.00743233	0.392593
ENSG00000120690	ENSG00000258867	0.0489436	0.254139
ENSG00000120690	ENSG00000259327	0.0266161	0.309177
ENSG00000120690	ENSG00000261379	0.0274423	0.306819
ENSG00000075426	ENSG00000180422	0.0372085	0.281195
ENSG00000075426	ENSG00000260135	0.0146255	0.353129
ENSG00000075426	ENSG00000249131	0.00931239	0.380415
ENSG00000075426	ENSG00000253161	0.0164233	0.344787
ENSG00000129514	ENSG00000231083	2.04078e-06	0.633065
ENSG00000129514	ENSG00000234698	0.0116236	0.367115
ENSG00000129514	ENSG00000237595	0.0337649	0.289461
ENSG00000129514	ENSG00000254143	2.11514e-12	0.796115
ENSG00000129514	ENSG00000234035	0.0466409	0.259376
ENSG00000129514	ENSG00000258460	0.0135739	0.357313
ENSG00000129514	ENSG00000247011	0.0154135	0.34944
ENSG00000129514	ENSG00000237520	0.0194879	0.332661
ENSG00000129514	ENSG00000248528	0.000808101	0.4859
ENSG00000129514	ENSG00000224995	0.00967044	0.377638
ENSG00000129514	ENSG00000224413	0.00199395	0.453831
ENSG00000129514	ENSG00000260396	0.00514184	0.411621
ENSG00000129514	ENSG00000251311	7.53344e-11	0.764723
ENSG00000129514	ENSG00000235358	0.0194774	0.332706
ENSG00000129514	ENSG00000257595	0.0238372	0.317951
ENSG00000129514	ENSG00000260710	0.00344336	0.429043
ENSG00000129514	ENSG00000236289	1.22613e-10	0.759764
ENSG00000129514	ENSG00000232104	0.0165055	0.344363
ENSG00000129514	ENSG00000260137	0.00765786	0.391103
ENSG00000129514	ENSG00000253302	0.00117586	0.472493
ENSG00000129514	ENSG00000229646	0	0.930403
ENSG00000129514	ENSG00000259008	0.000266582	0.52138
ENSG00000129514	ENSG00000205622	1.60065e-06	0.637601
ENSG00000129514	ENSG00000258813	0.036127	0.283709
ENSG00000129514	ENSG00000254343	0.0151453	0.350838
ENSG00000129514	ENSG00000235660	2.41709e-05	0.582295
ENSG00000129514	ENSG00000258882	0.00796636	0.388786
ENSG00000129514	ENSG00000223806	0.0233944	0.31953
ENSG00000129514	ENSG00000248636	0.00930453	0.380511
ENSG00000129514	ENSG00000235570	0.00179541	0.457058
ENSG00000129514	ENSG00000227359	1.19235e-05	0.597648
ENSG00000129514	ENSG00000204792	0.0217755	0.324921
ENSG00000129514	ENSG00000230555	0.0134039	0.357928
ENSG00000129514	ENSG00000248599	0	0.900656
ENSG00000129514	ENSG00000226281	2.86325e-08	0.698501
ENSG00000129514	ENSG00000258742	0.00647451	0.400239
ENSG00000129514	ENSG00000229055	0.0434135	0.26736
ENSG00000129514	ENSG00000260430	0.00632746	0.401711
ENSG00000125798	ENSG00000237658	2.85355e-05	0.577985
ENSG00000125798	ENSG00000237477	0.0161787	0.346124
ENSG00000125798	ENSG00000241558	0.00690104	0.396877
ENSG00000125798	ENSG00000225640	0.0104861	0.373009
ENSG00000125798	ENSG00000253839	0.022311	0.323182
ENSG00000125798	ENSG00000261650	6.90015e-06	0.608115
ENSG00000125798	ENSG00000239467	0.0057335	0.40662
ENSG00000125798	ENSG00000259359	0.027513	0.306601
ENSG00000125798	ENSG00000223975	0.0211042	0.327246
ENSG00000125798	ENSG00000214039	2.8433e-05	0.578353
ENSG00000125798	ENSG00000228216	8.07278e-07	0.649317
ENSG00000125798	ENSG00000254651	3.00914e-06	0.625094
ENSG00000125798	ENSG00000258399	0.0375249	0.280436
ENSG00000125798	ENSG00000261842	0.0430724	0.268251
ENSG00000125798	ENSG00000225750	6.09127e-08	0.688861
ENSG00000125798	ENSG00000228800	0.010315	0.374047
ENSG00000125798	ENSG00000241280	0.0237677	0.318284
ENSG00000125798	ENSG00000254290	0.018432	0.336443
ENSG00000125798	ENSG00000234265	0.0330607	0.291257
ENSG00000125798	ENSG00000233656	2.87488e-10	0.750964
ENSG00000125798	ENSG00000259504	0.0377853	0.279914
ENSG00000125798	ENSG00000256232	0.0338233	0.289311
ENSG00000125798	ENSG00000204684	0.0263878	0.30998
ENSG00000125798	ENSG00000230710	0.0133341	0.358209
ENSG00000125798	ENSG00000253428	7.63066e-05	0.55557
ENSG00000125798	ENSG00000225760	0.000905919	0.481408
ENSG00000125798	ENSG00000176840	5.66397e-06	0.612077
ENSG00000125798	ENSG00000205622	0.044824	0.264199
ENSG00000125798	ENSG00000258048	0.0455095	0.26238
ENSG00000125798	ENSG00000225637	0.0164172	0.344968
ENSG00000125798	ENSG00000229055	0.000481348	0.503223
ENSG00000125798	ENSG00000231429	0.00720756	0.394482
ENSG00000125798	ENSG00000253351	0.0300742	0.299411
ENSG00000125798	ENSG00000256443	0.0398326	0.275375
ENSG00000125798	ENSG00000258742	0.0457536	0.261886
ENSG00000125798	ENSG00000236039	0.0321153	0.294078
ENSG00000125798	ENSG00000257057	0.00536305	0.409804
ENSG00000125798	ENSG00000255947	1.33055e-11	0.780359
ENSG00000125798	ENSG00000224329	0.0104861	0.373009
ENSG00000125798	ENSG00000229175	0.026536	0.309466
ENSG00000154727	ENSG00000257391	0.0322298	0.293783
ENSG00000154727	ENSG00000246139	0.0113299	0.36881
ENSG00000154727	ENSG00000228623	0.0468928	0.258833
ENSG00000154727	ENSG00000245750	0.0300742	0.299399
ENSG00000154727	ENSG00000259673	0.0118962	0.365634
ENSG00000154727	ENSG00000226251	0.0216205	0.325418
ENSG00000154727	ENSG00000224914	0.0444257	0.265156
ENSG00000154727	ENSG00000231083	0.0208875	0.328121
ENSG00000154727	ENSG00000258604	0.0226788	0.32203
ENSG00000101076	ENSG00000124915	0.00295914	0.437007
ENSG00000101076	ENSG00000231083	0.0445064	0.264962
ENSG00000101076	ENSG00000260274	0.0465901	0.25952
ENSG00000101076	ENSG00000204792	0.00754689	0.391844
ENSG00000101076	ENSG00000254833	0.000178723	0.533166
ENSG00000101076	ENSG00000237658	6.81784e-09	0.716097
ENSG00000101076	ENSG00000233220	0.038286	0.278952
ENSG00000101076	ENSG00000237167	2.73251e-06	0.626826
ENSG00000101076	ENSG00000235126	0.000336458	0.513837
ENSG00000101076	ENSG00000229912	2.45033e-08	0.700628
ENSG00000101076	ENSG00000231252	0.000231496	0.52514
ENSG00000101076	ENSG00000230836	5.50531e-06	0.613339
ENSG00000101076	ENSG00000260122	0.045196	0.262941
ENSG00000101076	ENSG00000258526	0.00585885	0.405427
ENSG00000101076	ENSG00000228421	0.00340139	0.429557
ENSG00000101076	ENSG00000254990	0.0465379	0.259669
ENSG00000101076	ENSG00000254143	0.0443397	0.265316
ENSG00000101076	ENSG00000247011	0.00305841	0.435495
ENSG00000101076	ENSG00000229214	0.0463496	0.260495
ENSG00000101076	ENSG00000235499	7.51882e-05	0.556109
ENSG00000101076	ENSG00000255989	7.63066e-05	0.555602
ENSG00000101076	ENSG00000234378	0.0158547	0.347711
ENSG00000101076	ENSG00000231149	1.24212e-11	0.781178
ENSG00000101076	ENSG00000255318	0	0.896162
ENSG00000101076	ENSG00000253190	0.014745	0.352621
ENSG00000101076	ENSG00000260086	0.0190046	0.334498
ENSG00000101076	ENSG00000230555	0.000287386	0.519383
ENSG00000101076	ENSG00000226562	1.84285e-07	0.673428
ENSG00000101076	ENSG00000254290	0.0262605	0.310292
ENSG00000101076	ENSG00000237838	0.00771592	0.390552
ENSG00000101076	ENSG00000250887	3.67407e-09	0.723934
ENSG00000101076	ENSG00000229628	7.33173e-05	0.556983
ENSG00000101076	ENSG00000234035	5.23923e-06	0.614655
ENSG00000101076	ENSG00000225559	0.0291341	0.302091
ENSG00000101076	ENSG00000240996	0.00104883	0.476236
ENSG00000101076	ENSG00000259237	0	0.899755
ENSG00000101076	ENSG00000242639	0.00211741	0.451428
ENSG00000101076	ENSG00000259178	0.0184561	0.336319
ENSG00000101076	ENSG00000197291	2.41532e-09	0.728732
ENSG00000101076	ENSG00000248844	0.00902899	0.382174
ENSG00000101076	ENSG00000253669	0.00020544	0.52938
ENSG00000101076	ENSG00000227373	0.000222722	0.526489
ENSG00000101076	ENSG00000223462	0.0035606	0.427601
ENSG00000101076	ENSG00000226527	0.026536	0.309396
ENSG00000101076	ENSG00000233656	1.00724e-06	0.645622
ENSG00000164749	ENSG00000223975	0.0413709	0.272104
ENSG00000164749	ENSG00000260396	0.000926344	0.480763
ENSG00000164749	ENSG00000225750	0.000223164	0.526347
ENSG00000164749	ENSG00000231083	0.000603719	0.496005
ENSG00000164749	ENSG00000254143	0.00966252	0.37795
ENSG00000164749	ENSG00000259359	0.0176003	0.340103
ENSG00000164749	ENSG00000176840	0.00147451	0.463929
ENSG00000164749	ENSG00000234698	0.00598364	0.404307
ENSG00000164749	ENSG00000237595	0.0363794	0.283115
ENSG00000164749	ENSG00000237658	0.00346124	0.428696
ENSG00000164749	ENSG00000197291	0.00231267	0.447821
ENSG00000164749	ENSG00000258526	0.0281444	0.304822
ENSG00000164749	ENSG00000258717	0.000595511	0.496476
ENSG00000164749	ENSG00000254290	0.00139054	0.466418
ENSG00000164749	ENSG00000260710	0.0354374	0.285482
ENSG00000164749	ENSG00000256276	0.0244466	0.315544
ENSG00000164749	ENSG00000242790	5.54454e-06	0.61292
ENSG00000164749	ENSG00000224812	0.0309151	0.296705
ENSG00000164749	ENSG00000227542	0.0282595	0.304435
ENSG00000164749	ENSG00000261650	0.00142084	0.465432
ENSG00000164749	ENSG00000214039	0.011525	0.36779
ENSG00000164749	ENSG00000256232	0.0426608	0.269166
ENSG00000164749	ENSG00000225742	0.0255704	0.312162
ENSG00000164749	ENSG00000236164	0.0487806	0.254531
ENSG00000130522	ENSG00000225640	0.0329363	0.291624
ENSG00000130522	ENSG00000254991	0.0185269	0.336013
ENSG00000130522	ENSG00000223956	0.0203211	0.330004
ENSG00000130522	ENSG00000251127	0.0302611	0.298577
ENSG00000130522	ENSG00000261012	0.0225841	0.322301
ENSG00000130522	ENSG00000244567	0.0196915	0.332007
ENSG00000130522	ENSG00000260101	0.0420274	0.270631
ENSG00000130522	ENSG00000250994	0.0183379	0.336757
ENSG00000130522	ENSG00000241135	0.0395565	0.27595
ENSG00000129071	ENSG00000254143	0.0359054	0.284148
ENSG00000129071	ENSG00000253522	0.0131326	0.359129
ENSG00000129071	ENSG00000237494	0.0178579	0.338792
ENSG00000129071	ENSG00000235358	0.01957	0.332374
ENSG00000129071	ENSG00000251311	0.00128695	0.469176
ENSG00000129071	ENSG00000233625	0.00591315	0.40479
ENSG00000129071	ENSG00000247011	0.0324194	0.29321
ENSG00000101057	ENSG00000253505	0.0407034	0.273423
ENSG00000101057	ENSG00000225233	0.00652513	0.399754
ENSG00000101057	ENSG00000226733	0.0416089	0.271475
ENSG00000101057	ENSG00000234035	0.026421	0.30983
ENSG00000101057	ENSG00000228255	0.0416089	0.271475
ENSG00000101057	ENSG00000225750	0.0489657	0.254056
ENSG00000101057	ENSG00000237658	0.0281444	0.304978
ENSG00000101057	ENSG00000228265	0.00369147	0.426032
ENSG00000101057	ENSG00000254990	0.0420039	0.27071
ENSG00000101057	ENSG00000246067	0.00944328	0.37938
ENSG00000101057	ENSG00000226363	0.0083202	0.386325
ENSG00000141905	ENSG00000259579	0.0480228	0.256336
ENSG00000141905	ENSG00000230647	0.0175959	0.340137
ENSG00000141905	ENSG00000189149	0.0470304	0.258428
ENSG00000141905	ENSG00000261260	0.0480529	0.256278
ENSG00000141905	ENSG00000259327	0.0231297	0.320498
ENSG00000141905	ENSG00000230487	0.0453882	0.262583
ENSG00000084093	ENSG00000258048	0.0440202	0.265922
ENSG00000084093	ENSG00000226733	0.0354547	0.285368
ENSG00000084093	ENSG00000258602	0.0344398	0.287881
ENSG00000181222	ENSG00000205622	0.00155173	0.462045
ENSG00000181222	ENSG00000231435	0.0134317	0.357822
ENSG00000181222	ENSG00000227306	0.0465379	0.25979
ENSG00000181222	ENSG00000254833	0.0130679	0.359615
ENSG00000181222	ENSG00000227482	0.0336562	0.289887
ENSG00000181222	ENSG00000254990	0.0182194	0.337148
ENSG00000164754	ENSG00000234610	0.0301387	0.299098
ENSG00000164754	ENSG00000236412	0.0302611	0.298662
ENSG00000164754	ENSG00000236751	0.0139763	0.355577
ENSG00000186350	ENSG00000259579	0.0324904	0.292975
ENSG00000186350	ENSG00000261379	0.0133822	0.358045
ENSG00000186350	ENSG00000203688	0.0363909	0.283046
ENSG00000186350	ENSG00000231252	0.0169182	0.342487
ENSG00000186350	ENSG00000243179	0.0189057	0.334818
ENSG00000186350	ENSG00000233895	0.0388873	0.277887
ENSG00000186350	ENSG00000233625	0.0300265	0.29961
ENSG00000186350	ENSG00000178412	0.0489857	0.253961
ENSG00000186350	ENSG00000197291	0.0244466	0.315651
ENSG00000186350	ENSG00000235499	0.0161954	0.346004
ENSG00000186350	ENSG00000255989	0.0141311	0.355011
ENSG00000186350	ENSG00000226764	0.036009	0.283965
ENSG00000186350	ENSG00000229011	0.0448782	0.264004
ENSG00000169375	ENSG00000260874	0.00388772	0.423842
ENSG00000169375	ENSG00000260563	0.0329363	0.291653
ENSG00000169375	ENSG00000229719	0.0380023	0.279458
ENSG00000169375	ENSG00000178412	0.028206	0.304595
ENSG00000169375	ENSG00000255458	0.011616	0.367259
ENSG00000169375	ENSG00000182057	0.0455394	0.262322
ENSG00000169375	ENSG00000255121	0.0480693	0.256225
ENSG00000169375	ENSG00000233137	0.0404748	0.273999
ENSG00000169375	ENSG00000247011	0.033386	0.290453
ENSG00000169375	ENSG00000259967	0.00913122	0.381542
ENSG00000169375	ENSG00000226137	0.000934392	0.480401
ENSG00000169375	ENSG00000230555	0.000895758	0.481908
ENSG00000169375	ENSG00000179523	0.00930453	0.38052
ENSG00000169375	ENSG00000247970	0.0415037	0.271781
ENSG00000169375	ENSG00000224812	0.0199681	0.331067
ENSG00000169375	ENSG00000228906	0.0349848	0.286568
ENSG00000169375	ENSG00000223473	6.20896e-05	0.560963
ENSG00000169375	ENSG00000236206	0.035017	0.286401
ENSG00000169375	ENSG00000261501	0.0186619	0.335597
ENSG00000169375	ENSG00000239353	0.0303089	0.298348
ENSG00000185591	ENSG00000184274	0.0425899	0.269307
ENSG00000185591	ENSG00000230836	0.0434934	0.267207
ENSG00000185591	ENSG00000229484	0.0430724	0.268136
ENSG00000185591	ENSG00000232453	0.0206418	0.328927
ENSG00000185591	ENSG00000230555	0.000132576	0.541651
ENSG00000185591	ENSG00000256298	0.0355839	0.285101
ENSG00000185591	ENSG00000189149	0.0396051	0.275857
ENSG00000185591	ENSG00000223387	0.0481674	0.255927
ENSG00000185591	ENSG00000236053	0.00652513	0.399683
ENSG00000185591	ENSG00000246139	0.0243294	0.316246
ENSG00000185591	ENSG00000259758	0.0206191	0.329051
ENSG00000167182	ENSG00000255571	0.008222	0.387226
ENSG00000167182	ENSG00000259234	0.0268643	0.308447
ENSG00000167182	ENSG00000259789	0.0149174	0.351875
ENSG00000167182	ENSG00000255989	0.000726702	0.488951
ENSG00000167182	ENSG00000233396	0.0230924	0.320683
ENSG00000167182	ENSG00000260874	0.0135716	0.357347
ENSG00000112658	ENSG00000255008	0.00325532	0.431993
ENSG00000147133	ENSG00000258654	0.0226993	0.321828
ENSG00000147133	ENSG00000258569	0.0156204	0.348601
ENSG00000147133	ENSG00000180422	0.0031252	0.433957
ENSG00000197905	ENSG00000251127	0.000897555	0.481732
ENSG00000197905	ENSG00000224739	0.00845292	0.385395
ENSG00000197905	ENSG00000233397	0.0465379	0.25983
ENSG00000197905	ENSG00000225836	0.0356989	0.284598
ENSG00000197905	ENSG00000234155	0.000295405	0.518196
ENSG00000197905	ENSG00000240996	0.0168596	0.342774
ENSG00000226501	ENSG00000243179	0.0131241	0.359234
ENSG00000226501	ENSG00000223462	0.0181183	0.337491
ENSG00000226501	ENSG00000229719	0.0355975	0.284965
ENSG00000226501	ENSG00000231435	0.000318851	0.515439
ENSG00000100811	ENSG00000226087	0.0486137	0.254915
ENSG00000100811	ENSG00000239467	0.0479873	0.256566
ENSG00000100811	ENSG00000237614	0.0483516	0.25556
ENSG00000100811	ENSG00000254233	0.00801478	0.388422
ENSG00000177485	ENSG00000255002	0.0203211	0.330023
ENSG00000178951	ENSG00000230647	0.0482795	0.255666
ENSG00000178951	ENSG00000244484	0.0120172	0.364581
ENSG00000178951	ENSG00000251072	0.0253716	0.312709
ENSG00000178951	ENSG00000259758	0.0131326	0.359097
ENSG00000178951	ENSG00000229484	0.0297208	0.300396
ENSG00000178951	ENSG00000203364	0.00648101	0.400166
ENSG00000178951	ENSG00000245532	0.0154135	0.349413
ENSG00000178951	ENSG00000234139	0.0231982	0.320182
ENSG00000178951	ENSG00000260792	0.00585885	0.405469
ENSG00000178951	ENSG00000236494	0.0296966	0.300464
ENSG00000178951	ENSG00000259673	0.0255704	0.31213
ENSG00000178951	ENSG00000261218	0.0339701	0.289005
ENSG00000178951	ENSG00000246548	0.0368564	0.282012
ENSG00000178951	ENSG00000235119	0.046727	0.259145
ENSG00000178951	ENSG00000244459	0.0197534	0.331808
ENSG00000178951	ENSG00000230487	0.00873816	0.383795
ENSG00000178951	ENSG00000253720	0.0217069	0.325097
ENSG00000178951	ENSG00000255557	0.0284669	0.3039
ENSG00000181222	ENSG00000232555	0.0248166	0.314392
ENSG00000181222	ENSG00000232949	0.0473903	0.257647
ENSG00000181222	ENSG00000236166	0.045583	0.262209
ENSG00000181222	ENSG00000255775	0.00516052	0.411463
ENSG00000181222	ENSG00000226087	0.0118195	0.366081
ENSG00000162772	ENSG00000259438	0.0130165	0.359848
ENSG00000162772	ENSG00000100181	0.0249593	0.313846
ENSG00000162772	ENSG00000255313	0.000296556	0.517831
ENSG00000162772	ENSG00000228437	0.0421953	0.270129
ENSG00000162772	ENSG00000251576	5.17839e-05	0.564809
ENSG00000162772	ENSG00000253986	0.0243974	0.315962
ENSG00000162772	ENSG00000236081	0.0325981	0.292759
ENSG00000162772	ENSG00000259083	0.0435497	0.267111
ENSG00000162772	ENSG00000255528	0.00964999	0.378029
ENSG00000162772	ENSG00000259884	0.00012667	0.543066
ENSG00000162772	ENSG00000244310	0.00825827	0.38689
ENSG00000162772	ENSG00000249875	0.00964999	0.378029
ENSG00000162772	ENSG00000234168	0.000296556	0.517831
ENSG00000029363	ENSG00000260563	0.0322362	0.293745
ENSG00000029363	ENSG00000254699	0.0248954	0.314214
ENSG00000029363	ENSG00000258001	0.0226828	0.32188
ENSG00000029363	ENSG00000237588	0.0329873	0.291445
ENSG00000122565	ENSG00000261839	0.00985855	0.376683
ENSG00000122565	ENSG00000176840	0.0484063	0.255347
ENSG00000122565	ENSG00000225872	0.0171941	0.34145
ENSG00000122565	ENSG00000260657	0.0421524	0.270245
ENSG00000122565	ENSG00000237857	0.0240738	0.317009
ENSG00000122565	ENSG00000225470	0.000336161	0.513946
ENSG00000122565	ENSG00000228906	0.00509339	0.412009
ENSG00000122565	ENSG00000233304	0.00986426	0.37663
ENSG00000122565	ENSG00000251264	0.0208096	0.328434
ENSG00000122565	ENSG00000255451	0.00574525	0.406357
ENSG00000122565	ENSG00000260460	0.00311494	0.434662
ENSG00000122565	ENSG00000227748	0.0474461	0.257535
ENSG00000122565	ENSG00000237096	0.0294243	0.301288
ENSG00000122565	ENSG00000228223	0.00491118	0.413594
ENSG00000122565	ENSG00000256875	0.0240738	0.317009
ENSG00000122565	ENSG00000203279	0.0253233	0.312912
ENSG00000122565	ENSG00000235358	0.021909	0.324512
ENSG00000122565	ENSG00000236947	0.0363696	0.283177
ENSG00000122565	ENSG00000230269	0.0281444	0.304848
ENSG00000122565	ENSG00000261594	0.0451037	0.263313
ENSG00000122565	ENSG00000244260	0.0168689	0.342698
ENSG00000122565	ENSG00000259673	0.0137079	0.356774
ENSG00000122565	ENSG00000205611	0.00771592	0.390617
ENSG00000122565	ENSG00000225490	0.0149059	0.351985
ENSG00000122565	ENSG00000233220	0.0459038	0.261422
ENSG00000122565	ENSG00000224790	0.0366878	0.282381
ENSG00000122565	ENSG00000261842	0.0253245	0.31289
ENSG00000122565	ENSG00000234572	0.00967044	0.377595
ENSG00000122565	ENSG00000223783	0.0423514	0.26983
ENSG00000122565	ENSG00000225760	0.0175252	0.340347
ENSG00000122565	ENSG00000234396	0.00370553	0.425823
ENSG00000122565	ENSG00000230628	0.0198424	0.331486
ENSG00000122565	ENSG00000248079	0.00700764	0.396173
ENSG00000122565	ENSG00000261757	0.0160814	0.34656
ENSG00000122565	ENSG00000237899	0.0177339	0.339454
ENSG00000122565	ENSG00000226756	0.011781	0.36641
ENSG00000122565	ENSG00000248975	0.0139972	0.355484
ENSG00000122565	ENSG00000231327	0.0246283	0.314989
ENSG00000122565	ENSG00000203266	0.0181838	0.337298
ENSG00000122565	ENSG00000225559	0.0398789	0.275202
ENSG00000122565	ENSG00000203729	0.0398789	0.275216
ENSG00000172216	ENSG00000253154	0.0338132	0.289342
ENSG00000172216	ENSG00000232956	0.0281444	0.30479
ENSG00000172216	ENSG00000223729	0.0376037	0.280196
ENSG00000172216	ENSG00000237980	0.00920365	0.38113
ENSG00000172216	ENSG00000228058	0.0303718	0.298146
ENSG00000124092	ENSG00000225173	0.0238718	0.31766
ENSG00000124092	ENSG00000261786	0.00346124	0.428729
ENSG00000124092	ENSG00000259714	0.000421991	0.507211
ENSG00000124092	ENSG00000245768	0.000111921	0.546362
ENSG00000124092	ENSG00000205611	0.0117912	0.36622
ENSG00000124092	ENSG00000225490	0.0403502	0.274251
ENSG00000124092	ENSG00000259178	0.0176223	0.339971
ENSG00000124092	ENSG00000184274	0.0338393	0.289272
ENSG00000124092	ENSG00000250584	0.000843646	0.484618
ENSG00000124092	ENSG00000237491	0.0283345	0.304216
ENSG00000124092	ENSG00000255571	0.000290824	0.518831
ENSG00000124092	ENSG00000233393	0.00133225	0.467864
ENSG00000124092	ENSG00000188660	0.025339	0.312845
ENSG00000124092	ENSG00000251161	0.0238544	0.317782
ENSG00000124092	ENSG00000261623	0.0057335	0.406554
ENSG00000124092	ENSG00000255318	0.000284663	0.519695
ENSG00000124092	ENSG00000254790	0.000545585	0.499597
ENSG00000124092	ENSG00000260473	0.0160462	0.346765
ENSG00000124092	ENSG00000251604	0.0395017	0.276216
ENSG00000124092	ENSG00000236204	0.00312546	0.433826
ENSG00000124092	ENSG00000228791	0.0404921	0.273946
ENSG00000124092	ENSG00000255121	0.0154135	0.349359
ENSG00000124092	ENSG00000233396	0.00838662	0.385946
ENSG00000124092	ENSG00000231028	0.0274423	0.306779
ENSG00000169016	ENSG00000255318	0.0363559	0.283212
ENSG00000169016	ENSG00000260077	0.0483803	0.255495
ENSG00000169016	ENSG00000259714	0.0420828	0.270508
ENSG00000169016	ENSG00000223891	0.0251441	0.313421
ENSG00000169016	ENSG00000242553	0.00830774	0.386421
ENSG00000169016	ENSG00000237857	0.00725307	0.394037
ENSG00000169016	ENSG00000236008	0.0213973	0.326359
ENSG00000169016	ENSG00000230555	0.0355975	0.284933
ENSG00000169016	ENSG00000231106	0.0323161	0.293595
ENSG00000169016	ENSG00000225872	0.027012	0.308091
ENSG00000169016	ENSG00000261392	0.0326106	0.292471
ENSG00000169016	ENSG00000261842	0.0238372	0.317973
ENSG00000169016	ENSG00000235499	0.000324931	0.514824
ENSG00000169016	ENSG00000255989	0.0248166	0.314447
ENSG00000169016	ENSG00000253339	0.0326106	0.292471
ENSG00000169016	ENSG00000245768	0.0240805	0.316935
ENSG00000169016	ENSG00000251015	0.0485731	0.255042
ENSG00000169016	ENSG00000255571	0.00305417	0.435606
ENSG00000169016	ENSG00000231327	0.0203459	0.329821
ENSG00000169016	ENSG00000255121	0.0301263	0.299261
ENSG00000169016	ENSG00000237021	0.045743	0.261939
ENSG00000169016	ENSG00000233757	0.00481579	0.414643
ENSG00000169016	ENSG00000261504	0.0291341	0.30217
ENSG00000169016	ENSG00000235295	0.0178182	0.339036
ENSG00000169016	ENSG00000254227	0.0234041	0.319382
ENSG00000169016	ENSG00000256001	0.0374741	0.280651
ENSG00000169016	ENSG00000249345	0.0174533	0.34056
ENSG00000169016	ENSG00000246465	0.0161755	0.346202
ENSG00000169016	ENSG00000250829	0.00330847	0.430954
ENSG00000169016	ENSG00000227373	0.00359129	0.427246
ENSG00000169016	ENSG00000254319	0.0380703	0.279356
ENSG00000169016	ENSG00000260476	0.0120788	0.364099
ENSG00000169016	ENSG00000235774	0.0180325	0.337943
ENSG00000169016	ENSG00000203809	0.0123125	0.362953
ENSG00000169016	ENSG00000234556	0.0365488	0.282698
ENSG00000169016	ENSG00000237167	0.00459301	0.416764
ENSG00000169016	ENSG00000254777	0.021909	0.32454
ENSG00000169016	ENSG00000227301	0.0203459	0.329844
ENSG00000169016	ENSG00000249725	0.00402281	0.422377
ENSG00000169016	ENSG00000234129	0.0105296	0.372784
ENSG00000169016	ENSG00000256742	0.00225977	0.448596
ENSG00000169016	ENSG00000253390	0.0238372	0.317973
ENSG00000169016	ENSG00000233396	0.00619838	0.402548
ENSG00000169016	ENSG00000247363	0.0068554	0.397233
ENSG00000169016	ENSG00000248103	0.0473877	0.257692
ENSG00000169016	ENSG00000255344	0.0298015	0.300212
ENSG00000169016	ENSG00000259783	0.0263017	0.310203
ENSG00000169016	ENSG00000204603	0.00312614	0.433748
ENSG00000169016	ENSG00000260430	0.0107923	0.371564
ENSG00000169016	ENSG00000228906	0.0349244	0.286813
ENSG00000169016	ENSG00000257258	0.00346312	0.428632
ENSG00000169016	ENSG00000232677	0.0119822	0.364898
ENSG00000169016	ENSG00000236117	0.0499714	0.252147
ENSG00000169016	ENSG00000233029	0.0211042	0.32726
ENSG00000169016	ENSG00000250584	0.0466409	0.259331
ENSG00000169016	ENSG00000231689	0.0476951	0.257087
ENSG00000169016	ENSG00000240996	0.0463728	0.260319
ENSG00000169016	ENSG00000260597	0.00480493	0.414857
ENSG00000169016	ENSG00000225490	0.0463728	0.260296
ENSG00000169016	ENSG00000260473	0.0215537	0.325657
ENSG00000169016	ENSG00000231476	0.0486137	0.254927
ENSG00000169016	ENSG00000254833	0.0340209	0.288883
ENSG00000169016	ENSG00000261211	0.0374815	0.280572
ENSG00000169016	ENSG00000237751	0.000130269	0.542136
ENSG00000169016	ENSG00000260122	0.0344436	0.287859
ENSG00000169016	ENSG00000239815	0.0224629	0.322658
ENSG00000169016	ENSG00000248215	0.0337388	0.289549
ENSG00000169016	ENSG00000249406	0.00416128	0.42083
ENSG00000120738	ENSG00000100181	2.45642e-06	0.629049
ENSG00000120738	ENSG00000259275	0.0247817	0.314574
ENSG00000120738	ENSG00000261211	0.0479873	0.256417
ENSG00000120738	ENSG00000260874	0.0428471	0.268796
ENSG00000120738	ENSG00000231177	0.0116181	0.367188
ENSG00000120738	ENSG00000236393	0.0492482	0.253545
ENSG00000120738	ENSG00000256955	0.0288412	0.302956
ENSG00000120738	ENSG00000261501	0.00720142	0.394577
ENSG00000120738	ENSG00000250634	0.0249552	0.313986
ENSG00000120738	ENSG00000250105	0.0476951	0.257059
ENSG00000120738	ENSG00000237232	0.0319253	0.294423
ENSG00000120738	ENSG00000248994	0.0401232	0.274737
ENSG00000120690	ENSG00000250829	0.0203907	0.329636
ENSG00000120690	ENSG00000260777	0.0429339	0.268615
ENSG00000120690	ENSG00000260482	0.000570415	0.498281
ENSG00000120690	ENSG00000259702	0.0114258	0.368319
ENSG00000120690	ENSG00000231611	0.0223851	0.322977
[truncated: 1,910 more rows]
