# Supplementary material for: Dynamic TF-lncRNA Regulatory Networks Revealed Prognostic Signatures in the Development of Ovarian Cancer
Source: Front Bioeng Biotechnol. 2020 May 13;8:460. doi: 10.3389/fbioe.2020.00460 (PMC7237576; doi:10.3389/fbioe.2020.00460)
Supplement: Supplementary file 4 [file Table_4.XLSX]

## Sheet: Sheet1
Table S4. The normalized activity scores of TF-lncRNA interactions across different OC stages.
TFs	lncRNAs	Stage II	Stage III	Stage IV
ENSG00000102974	ENSG00000254136	3.96676	1.9444	2.09877
ENSG00000102974	ENSG00000228718	3.68275	2.21742	2.87402
ENSG00000102974	ENSG00000241679	4.40761	1.7076	2.75524
ENSG00000102974	ENSG00000231977	3.99203	4.3661	3.20296
ENSG00000102974	ENSG00000227938	3.57374	1.97891	3.15293
ENSG00000102974	ENSG00000250260	3.63349	3.48735	3.78173
ENSG00000102974	ENSG00000258694	4.11095	1.80707	0.917514
ENSG00000102974	ENSG00000255475	3.63005	1.65934	2.97013
ENSG00000102974	ENSG00000214145	3.93635	1.93942	2.44053
ENSG00000102974	ENSG00000228750	3.67085	1.38416	3.20789
ENSG00000102974	ENSG00000229557	4.00512	1.53798	2.83615
ENSG00000102974	ENSG00000257826	3.58862	2.28172	1.94304
ENSG00000102974	ENSG00000248505	3.62708	1.87177	0.663336
ENSG00000102974	ENSG00000235295	4.01791	1.65171	3.64572
ENSG00000102974	ENSG00000229084	3.83833	1.80547	2.24205
ENSG00000102974	ENSG00000260977	3.63962	1.86505	1.5194
ENSG00000102974	ENSG00000229102	3.58862	1.22806	1.71991
ENSG00000102974	ENSG00000249722	4.00704	2.14039	2.17696
ENSG00000102974	ENSG00000261703	3.58862	1.99948	2.7336
ENSG00000102974	ENSG00000233757	4.41481	5.3614	5.24285
ENSG00000102974	ENSG00000227542	4.00314	3.84603	3.2573
ENSG00000102974	ENSG00000249725	3.95437	3.31856	2.54926
ENSG00000102974	ENSG00000257654	3.58862	1.60292	2.05885
ENSG00000102974	ENSG00000235126	3.63546	2.2486	3.058
ENSG00000102974	ENSG00000261030	3.68752	3.49367	2.62032
ENSG00000102974	ENSG00000245571	3.60308	3.23537	3.79407
ENSG00000102974	ENSG00000229323	4.22221	2.59175	2.36553
ENSG00000102974	ENSG00000243296	3.58862	2.15813	1.20209
ENSG00000102974	ENSG00000228616	3.66695	1.74548	3.60221
ENSG00000102974	ENSG00000233029	3.73926	2.35771	3.61347
ENSG00000102974	ENSG00000255660	4.00704	2.00409	1.7614
ENSG00000102974	ENSG00000215241	3.86247	4.6827	3.4584
ENSG00000102974	ENSG00000261709	3.6713	2.82113	2.46944
ENSG00000102974	ENSG00000235741	3.76029	2.43395	2.75435
ENSG00000102974	ENSG00000259705	3.69794	3.51334	3.45299
ENSG00000102974	ENSG00000236471	3.79977	1.25552	2.72296
ENSG00000102974	ENSG00000237346	3.58862	2.78918	1.97308
ENSG00000102974	ENSG00000259920	3.86317	4.08732	3.17917
ENSG00000102974	ENSG00000234571	4.05011	2.06175	2.77017
ENSG00000102974	ENSG00000214650	3.57304	3.24184	3.30805
ENSG00000102974	ENSG00000257742	3.73593	3.46762	2.46491
ENSG00000102974	ENSG00000244128	4.43281	1.7796	1.8541
ENSG00000102974	ENSG00000224914	3.95818	4.80082	4.39733
ENSG00000102974	ENSG00000228980	3.58862	1.89627	2.30547
ENSG00000102974	ENSG00000230733	3.57991	3.64199	2.43641
ENSG00000102974	ENSG00000233656	4.00704	1.34735	3.95881
ENSG00000102974	ENSG00000226581	3.74237	2.83106	2.01453
ENSG00000102974	ENSG00000230392	3.59225	2.06292	4.58099
ENSG00000102974	ENSG00000259182	4.30385	3.53216	1.84766
ENSG00000102974	ENSG00000258813	4.20083	2.38113	3.13798
ENSG00000102974	ENSG00000245719	3.94972	2.08218	3.60971
ENSG00000102974	ENSG00000231083	3.68112	3.01754	3.49098
ENSG00000102974	ENSG00000261129	4.00704	1.12727	1.4791
ENSG00000102974	ENSG00000256742	3.82153	3.3443	2.63745
ENSG00000102974	ENSG00000236922	3.98216	1.74746	2.6696
ENSG00000102974	ENSG00000260874	4.08532	5.60136	3.88582
ENSG00000106462	ENSG00000250635	3.88559	2.38466	2.51391
ENSG00000102974	ENSG00000258903	4.10407	3.07875	2.18629
ENSG00000102974	ENSG00000260396	3.85047	2.71313	3.02996
ENSG00000102974	ENSG00000224239	4.0382	2.2735	1.47594
ENSG00000102974	ENSG00000253898	4.04143	1.73852	2.90862
ENSG00000102974	ENSG00000235499	4.17469	4.86129	5.06649
ENSG00000102974	ENSG00000255989	4.18327	4.79911	4.78841
ENSG00000102974	ENSG00000256258	4.00704	1.87179	1.89266
ENSG00000102974	ENSG00000256155	3.65398	3.06129	1.7849
ENSG00000106462	ENSG00000251604	3.79658	1.64295	3.00945
ENSG00000106462	ENSG00000246095	3.6298	2.97966	1.51497
ENSG00000106462	ENSG00000261117	3.58468	2.43539	2.5681
ENSG00000106462	ENSG00000234215	3.57125	2.24377	3.13482
ENSG00000153922	ENSG00000251562	3.99424	5.21344	4.45622
ENSG00000153922	ENSG00000233060	3.68986	2.68371	1.39537
ENSG00000153922	ENSG00000212694	4.15431	4.07926	1.89926
ENSG00000153922	ENSG00000259635	4.30796	4.36381	2.3281
ENSG00000153922	ENSG00000227946	3.83108	2.88181	2.42769
ENSG00000153922	ENSG00000239815	4.19263	4.11078	3.32443
ENSG00000153922	ENSG00000233864	4.28637	2.38782	1.13899
ENSG00000153922	ENSG00000260657	4.25852	2.37636	3.06431
ENSG00000153922	ENSG00000245532	3.76789	4.61009	3.62761
ENSG00000153922	ENSG00000261519	3.58811	3.87889	3.87659
ENSG00000153922	ENSG00000226891	3.8648	4.19556	1.91624
ENSG00000153922	ENSG00000245556	3.81408	2.85522	3.3168
ENSG00000153922	ENSG00000235215	4.23936	2.32903	1.97559
ENSG00000153922	ENSG00000261220	3.68459	3.18118	1.94835
ENSG00000153922	ENSG00000248127	3.64435	2.78825	1.99687
ENSG00000153922	ENSG00000249599	3.73909	1.74091	3.83078
ENSG00000102974	ENSG00000255146	4.20973	3.03873	2.54794
ENSG00000102974	ENSG00000231689	3.94198	2.03243	1.6818
ENSG00000102974	ENSG00000234378	3.84	2.73689	2.95953
ENSG00000102974	ENSG00000258402	3.95183	2.93052	1.91008
ENSG00000102974	ENSG00000238097	4.62763	1.8589	1.66902
ENSG00000102974	ENSG00000253872	3.92992	2.69969	2.61442
ENSG00000102974	ENSG00000256299	3.70256	2.92849	2.65567
ENSG00000102974	ENSG00000258853	4.00704	2.45826	2.99095
ENSG00000102974	ENSG00000249073	3.77772	1.77397	2.56982
ENSG00000102974	ENSG00000250821	3.84757	2.2971	2.11153
ENSG00000102974	ENSG00000259203	3.87085	3.63088	4.05102
ENSG00000102974	ENSG00000233852	3.58862	1.7796	1.78786
ENSG00000102974	ENSG00000203688	3.67639	2.59697	2.75801
ENSG00000102974	ENSG00000253205	4.00704	1.99642	1.25936
ENSG00000102974	ENSG00000232548	4.00704	1.51721	2.2373
ENSG00000102974	ENSG00000228952	3.61476	2.29259	2.68164
ENSG00000102974	ENSG00000261622	4.00704	2.90868	3.63281
ENSG00000102974	ENSG00000251015	4.06163	2.33881	3.36331
ENSG00000102974	ENSG00000223634	4.16037	2.52198	2.55544
ENSG00000102974	ENSG00000236106	3.76614	3.67162	1.29344
ENSG00000106462	ENSG00000226172	3.91174	1.8332	2.02603
ENSG00000106462	ENSG00000259542	4.14371	1.74793	1.63906
ENSG00000106462	ENSG00000259721	3.60921	2.06507	1.91556
ENSG00000106462	ENSG00000228421	3.87292	1.93724	2.1487
ENSG00000106462	ENSG00000189149	4.01568	2.55804	2.6054
ENSG00000106462	ENSG00000256717	3.91174	2.83321	2.6837
ENSG00000073614	ENSG00000260274	3.5978	2.28514	3.49505
ENSG00000073614	ENSG00000225506	3.63737	3.00017	3.49223
ENSG00000117222	ENSG00000248079	3.60345	2.00241	3.39971
ENSG00000117222	ENSG00000236947	3.6899	3.0204	1.4438
ENSG00000117222	ENSG00000229102	3.87828	1.29943	2.37828
ENSG00000117222	ENSG00000198468	3.88086	4.5163	2.50127
ENSG00000117222	ENSG00000229656	4.29039	1.45617	1.63119
ENSG00000117222	ENSG00000257258	4.27417	3.8052	2.86022
ENSG00000117222	ENSG00000234807	3.9292	3.35733	2.58487
ENSG00000117222	ENSG00000235295	3.67337	2.04104	3.05562
ENSG00000117222	ENSG00000260448	3.63561	2.90499	2.21444
ENSG00000117222	ENSG00000248455	4.03647	1.39421	2.54025
ENSG00000102974	ENSG00000260539	4.86453	6.3699	4.03163
ENSG00000102974	ENSG00000228271	3.59259	3.25034	2.55995
ENSG00000102974	ENSG00000203801	3.76443	2.55284	2.74473
ENSG00000102974	ENSG00000243083	3.64906	3.69687	3.44612
ENSG00000102974	ENSG00000258717	3.78145	3.37924	2.19368
ENSG00000102974	ENSG00000258636	4.07324	3.72522	4.03794
ENSG00000102974	ENSG00000258399	4.05145	2.14748	4.28049
ENSG00000102974	ENSG00000232746	3.73946	1.55201	1.76185
ENSG00000102974	ENSG00000198468	3.92077	3.0003	1.9336
ENSG00000102974	ENSG00000214548	3.97305	3.41673	3.55603
ENSG00000102974	ENSG00000259158	4.32743	2.60195	3.53437
ENSG00000153922	ENSG00000237899	4.23308	2.68142	2.88836
ENSG00000153922	ENSG00000261526	4.27622	1.81704	1.61683
ENSG00000153922	ENSG00000261423	4.41788	1.72171	1.69395
ENSG00000153922	ENSG00000261455	4.04676	1.32614	0.681801
ENSG00000153922	ENSG00000259673	4.37618	2.90669	2.88143
ENSG00000153922	ENSG00000257433	3.63898	2.45417	0.732355
ENSG00000153922	ENSG00000223946	3.96411	3.42902	1.76455
ENSG00000153922	ENSG00000231485	4.15309	3.45775	2.42133
ENSG00000153922	ENSG00000261474	3.88814	3.91443	1.7133
ENSG00000153922	ENSG00000250635	4.45518	4.62242	3.29562
ENSG00000153922	ENSG00000228634	4.76185	5.1821	2.90764
ENSG00000153922	ENSG00000257543	3.83161	2.54579	2.07936
ENSG00000153922	ENSG00000255856	4.30583	3.00454	2.89948
ENSG00000102974	ENSG00000228697	4.30522	3.55252	3.58156
ENSG00000102974	ENSG00000233396	4.15591	5.30923	3.71856
ENSG00000102974	ENSG00000260777	3.87233	1.75062	2.75576
ENSG00000102974	ENSG00000261128	4.14398	5.72015	3.85469
ENSG00000116478	ENSG00000225173	4.88606	2.06093	0.825532
ENSG00000116478	ENSG00000228265	3.57315	2.27888	3.33507
ENSG00000116478	ENSG00000233137	3.80427	2.5165	2.00101
ENSG00000116478	ENSG00000255191	3.79023	1.63736	2.69559
ENSG00000116478	ENSG00000198468	3.56913	2.01112	3.22518
ENSG00000116478	ENSG00000237943	3.86003	3.19837	2.12232
ENSG00000116478	ENSG00000226281	4.48691	2.46359	3.13249
ENSG00000196591	ENSG00000198468	3.60154	3.43381	3.39015
ENSG00000172943	ENSG00000260101	3.98565	3.96009	2.56702
ENSG00000172943	ENSG00000198468	3.59655	1.9937	1.5559
ENSG00000172943	ENSG00000256050	3.75209	1.5294	2.25738
ENSG00000172943	ENSG00000248473	4.15019	1.76972	1.93314
ENSG00000172943	ENSG00000234722	4.86739	2.8084	2.19367
ENSG00000172943	ENSG00000251015	4.13512	3.21418	3.58267
ENSG00000172943	ENSG00000236947	4.17443	2.51856	1.2392
ENSG00000172943	ENSG00000229102	4.8	2.0297	4.1447
ENSG00000172943	ENSG00000261334	3.93663	2.96916	2.82397
ENSG00000172943	ENSG00000223401	3.57733	2.36037	1.74891
ENSG00000172943	ENSG00000261390	3.81279	1.13423	1.84805
ENSG00000172943	ENSG00000132204	4.58099	3.83697	2.68761
ENSG00000172943	ENSG00000228980	4.8	1.90833	2.97288
ENSG00000172943	ENSG00000253339	4.82408	2.11809	3.39457
ENSG00000172943	ENSG00000237104	3.70898	2.38079	1.93864
ENSG00000172943	ENSG00000226476	4.16207	3.29113	3.40963
ENSG00000172943	ENSG00000227748	3.8782	2.13532	2.032
ENSG00000172943	ENSG00000235295	4.0626	2.0142	4.18241
ENSG00000117222	ENSG00000234492	3.98921	3.80528	2.5104
ENSG00000117222	ENSG00000248714	3.69384	3.3283	3.36168
ENSG00000102974	ENSG00000226798	3.65012	2.64528	1.8527
ENSG00000102974	ENSG00000228876	3.57599	3.4178	3.66059
ENSG00000106462	ENSG00000259831	4.15564	2.83561	2.65457
ENSG00000102974	ENSG00000254119	3.58862	1.54213	3.36995
ENSG00000162772	ENSG00000243885	3.7123	2.62801	3.12633
ENSG00000162772	ENSG00000234807	3.99672	1.79401	1.51304
ENSG00000069399	ENSG00000251127	3.76228	1.84912	1.48061
ENSG00000069399	ENSG00000253522	4.04832	4.42722	2.7896
ENSG00000069399	ENSG00000260792	3.82139	2.99208	1.87194
ENSG00000118260	ENSG00000260032	4.11303	5.40328	3.5613
ENSG00000118260	ENSG00000233721	3.64333	2.36812	3.13848
ENSG00000120690	ENSG00000250237	3.99049	2.47442	1.56371
ENSG00000120690	ENSG00000259083	3.8707	0.93027	1.40494
ENSG00000120690	ENSG00000249951	4.18914	1.96284	2.21672
ENSG00000120690	ENSG00000248714	3.69636	2.91299	2.55369
ENSG00000120690	ENSG00000254653	3.92079	1.90238	1.57821
ENSG00000120690	ENSG00000255839	3.73541	1.97451	2.54249
ENSG00000120690	ENSG00000242659	3.7151	2.34317	2.63662
ENSG00000134954	ENSG00000245532	4.196	3.83772	2.72606
ENSG00000134954	ENSG00000251127	3.57785	2.50169	3.00461
ENSG00000134954	ENSG00000251665	3.61509	2.0416	2.49377
ENSG00000134954	ENSG00000243885	3.73004	1.60709	2.35339
ENSG00000075426	ENSG00000231704	4.27235	1.22251	3.57661
ENSG00000075426	ENSG00000227925	3.70698	3.7756	2.59268
ENSG00000075426	ENSG00000255008	4.06083	2.43604	2.18943
ENSG00000075426	ENSG00000245532	3.68817	3.74248	2.98793
ENSG00000075426	ENSG00000234007	4.02749	2.00071	1.57621
ENSG00000075426	ENSG00000235415	4.02749	1.77353	1.88976
ENSG00000075426	ENSG00000256540	3.89433	2.08387	3.92232
ENSG00000075426	ENSG00000253720	4.18833	3.92106	4.61984
ENSG00000075426	ENSG00000228906	4.09725	2.93402	1.50204
ENSG00000129514	ENSG00000234147	5.1584	2.43512	1.84041
ENSG00000129514	ENSG00000226825	5.40284	1.85354	2.90296
ENSG00000129514	ENSG00000248473	3.92064	1.60066	1.8918
ENSG00000129514	ENSG00000258819	3.87016	2.91355	2.18366
ENSG00000129514	ENSG00000237658	5.05135	1.99662	1.97317
ENSG00000154727	ENSG00000247363	3.7882	3.20896	4.28806
ENSG00000154727	ENSG00000229656	3.94314	3.07486	2.09244
ENSG00000154727	ENSG00000233137	3.61846	4.38673	4.66155
ENSG00000154727	ENSG00000225434	3.72254	2.7409	1.78705
ENSG00000154727	ENSG00000234807	3.88863	2.77524	3.55551
ENSG00000154727	ENSG00000260604	3.68226	1.96699	2.58036
ENSG00000154727	ENSG00000255317	3.60602	1.42295	1.57571
ENSG00000154727	ENSG00000248079	3.76064	2.1344	4.88608
ENSG00000154727	ENSG00000249199	3.82992	2.24313	2.28197
ENSG00000113580	ENSG00000234076	3.85679	3.89912	2.37336
ENSG00000113580	ENSG00000254991	3.96122	1.76112	1.3801
ENSG00000113580	ENSG00000254281	3.8339	3.66891	3.52932
ENSG00000113580	ENSG00000228261	3.70849	0.631255	1.50445
ENSG00000113580	ENSG00000189419	4.07332	0.936488	2.15566
ENSG00000113580	ENSG00000260328	4.12792	2.502	3.05926
ENSG00000113580	ENSG00000260052	4.37572	1.84607	1.38439
ENSG00000113580	ENSG00000243885	3.84366	1.82718	1.77996
ENSG00000113580	ENSG00000243629	3.59568	2.8014	2.76172
ENSG00000113580	ENSG00000225680	4.07081	1.43312	3.37518
ENSG00000113580	ENSG00000230506	3.74056	2.53517	1.6634
ENSG00000113580	ENSG00000233096	3.96334	1.39226	1.60848
ENSG00000113580	ENSG00000235049	3.74436	0.815963	1.32252
ENSG00000113580	ENSG00000256955	4.44169	1.54558	2.27479
ENSG00000113580	ENSG00000230710	3.60099	2.27401	2.48299
ENSG00000113580	ENSG00000233645	4.26403	1.77324	1.64372
ENSG00000113580	ENSG00000257940	4.21387	1.31062	3.49942
ENSG00000113580	ENSG00000247011	3.94916	2.3446	1.66492
ENSG00000113580	ENSG00000236069	4.31727	2.29854	2.05827
ENSG00000113580	ENSG00000226684	4.26403	1.69307	2.39379
ENSG00000113580	ENSG00000251665	4.0769	1.24675	2.86119
ENSG00000113580	ENSG00000258001	3.93211	1.20545	2.16853
ENSG00000113580	ENSG00000245768	3.64299	1.03573	1.16887
ENSG00000113580	ENSG00000259942	3.97384	3.06426	2.37658
ENSG00000113580	ENSG00000260369	3.60393	1.06925	2.91711
ENSG00000113580	ENSG00000177640	3.66935	2.13474	2.18027
ENSG00000113580	ENSG00000261013	4.26403	1.2835	1.17381
ENSG00000113580	ENSG00000235358	3.72926	2.14659	2.27593
ENSG00000084093	ENSG00000255571	4.74021	2.92725	2.66665
ENSG00000084093	ENSG00000260274	4.3009	2.36896	3.0213
ENSG00000084093	ENSG00000225470	3.78549	3.15415	2.97067
ENSG00000084093	ENSG00000249094	4.67603	1.8178	2.11327
ENSG00000084093	ENSG00000242553	4.05278	3.31989	3.09011
ENSG00000084093	ENSG00000261202	3.62166	1.9501	3.18099
ENSG00000084093	ENSG00000260136	3.70656	1.56211	4.00213
ENSG00000084093	ENSG00000253217	4.72431	2.51224	3.00318
ENSG00000084093	ENSG00000254223	4.91146	1.60275	1.89857
ENSG00000084093	ENSG00000253720	3.61636	3.43022	3.85945
ENSG00000181222	ENSG00000256001	4.3322	3.70179	1.96628
ENSG00000181222	ENSG00000247373	3.63935	3.603	2.38499
ENSG00000181222	ENSG00000248473	3.76127	2.42387	1.69661
ENSG00000181222	ENSG00000260473	3.85061	3.32333	3.77861
ENSG00000181222	ENSG00000257543	3.59015	1.56218	1.52096
ENSG00000181222	ENSG00000214851	3.91293	2.6683	3.31324
ENSG00000181222	ENSG00000178412	4.06794	3.55638	2.89103
ENSG00000181222	ENSG00000226756	4.17806	4.94668	2.12784
ENSG00000181222	ENSG00000255606	3.93074	1.64867	2.98343
ENSG00000181222	ENSG00000223979	3.61552	1.40221	2.06089
ENSG00000181222	ENSG00000230288	4.00279	2.80316	2.65999
ENSG00000181222	ENSG00000260122	4.09513	4.35667	3.00659
ENSG00000181222	ENSG00000259687	4.06306	1.18466	1.42316
ENSG00000181222	ENSG00000258602	3.81237	2.11282	2.88423
ENSG00000181222	ENSG00000228222	4.10874	1.7091	2.05499
ENSG00000181222	ENSG00000234698	3.99688	2.94922	3.00051
ENSG00000181222	ENSG00000237595	4.2876	2.21648	1.70951
ENSG00000181222	ENSG00000249483	3.91831	1.13442	1.97863
ENSG00000181222	ENSG00000254143	4.0128	2.33369	2.58068
ENSG00000181222	ENSG00000259473	4.72905	1.70343	1.81645
ENSG00000181222	ENSG00000258534	3.63786	1.65314	1.60451
ENSG00000181222	ENSG00000259887	4.29231	2.77605	3.39718
ENSG00000181222	ENSG00000258914	3.67997	2.32161	3.3063
ENSG00000181222	ENSG00000244952	3.58247	2.44569	2.88612
ENSG00000181222	ENSG00000215394	3.571	2.88882	1.9041
ENSG00000169375	ENSG00000255856	4.59503	2.87488	2.99115
ENSG00000169375	ENSG00000224173	4.00606	1.44038	1.48416
ENSG00000169375	ENSG00000260657	5.17948	1.9123	1.46106
ENSG00000169375	ENSG00000234292	4.74144	2.04574	3.06783
ENSG00000169375	ENSG00000237063	4.8403	2.88672	4.4058
ENSG00000169375	ENSG00000251562	3.67928	1.77154	3.17178
ENSG00000169375	ENSG00000261423	5.17385	5.90918	4.20609
ENSG00000169375	ENSG00000233060	4.81268	2.60877	3.31092
ENSG00000169375	ENSG00000253227	4.17152	1.47947	3.65031
ENSG00000169375	ENSG00000239815	4.99968	3.46093	3.25921
ENSG00000169375	ENSG00000257543	3.88103	2.19529	2.02768
ENSG00000169375	ENSG00000245750	4.7265	1.73044	3.61564
ENSG00000169375	ENSG00000259215	5.11957	3.62936	2.72638
ENSG00000169375	ENSG00000212694	4.96017	2.77244	1.94392
ENSG00000169375	ENSG00000257808	3.93915	2.25162	1.84157
ENSG00000177045	ENSG00000232098	3.88722	8.11552	4.82158
ENSG00000177045	ENSG00000234608	3.65365	1.38619	2.58832
ENSG00000177045	ENSG00000259083	3.63236	2.32502	1.21858
ENSG00000177045	ENSG00000261070	3.74854	3.02931	1.23462
ENSG00000177045	ENSG00000257543	4.07771	2.86291	1.36081
ENSG00000177045	ENSG00000242659	3.66902	2.41066	2.12764
ENSG00000177045	ENSG00000245719	4.116	3.15517	1.90781
ENSG00000177045	ENSG00000234362	3.57036	1.94315	2.69524
ENSG00000177045	ENSG00000235499	4.12303	3.74257	2.00043
ENSG00000177045	ENSG00000255989	4.16257	3.75542	2.09343
ENSG00000147133	ENSG00000245532	4.36452	3.61948	2.13442
ENSG00000147133	ENSG00000247011	3.76805	2.5004	3.21135
ENSG00000147133	ENSG00000213373	3.59899	1.91517	2.66459
ENSG00000147133	ENSG00000260101	3.59026	3.49893	2.80544
ENSG00000147133	ENSG00000230310	3.7148	4.37154	1.68213
ENSG00000147133	ENSG00000259215	3.88432	3.16789	1.71465
ENSG00000147133	ENSG00000257543	3.62294	1.46104	1.95787
ENSG00000147133	ENSG00000247373	3.91019	3.26144	2.67166
ENSG00000147133	ENSG00000232104	3.82781	2.54624	3.49895
ENSG00000147133	ENSG00000237899	3.58487	2.25083	3.06919
ENSG00000147133	ENSG00000254028	4.18693	2.12792	3.1715
ENSG00000147133	ENSG00000230590	4.16592	6.18672	3.93183
ENSG00000147133	ENSG00000258001	3.58357	3.78476	2.8904
ENSG00000147133	ENSG00000261320	3.91757	3.06877	3.331
ENSG00000147133	ENSG00000229484	3.70507	2.89389	2.38021
ENSG00000147133	ENSG00000255318	3.77976	2.02727	2.83585
ENSG00000147133	ENSG00000251562	3.86889	3.58928	2.83118
ENSG00000140262	ENSG00000260460	3.84368	2.48596	1.98881
ENSG00000140262	ENSG00000259359	3.66337	1.8899	3.01369
ENSG00000140262	ENSG00000254295	3.79562	2.21442	1.75794
ENSG00000140262	ENSG00000233396	3.81348	4.58295	3.45189
ENSG00000140262	ENSG00000254290	3.85222	3.78707	2.56945
ENSG00000140262	ENSG00000245719	3.57903	3.52422	4.66346
ENSG00000140262	ENSG00000258813	3.77089	1.91748	2.58047
ENSG00000140262	ENSG00000234608	3.91177	1.62681	2.2938
ENSG00000140262	ENSG00000229214	3.7203	3.94814	1.8225
ENSG00000140262	ENSG00000231083	4.18424	5.54656	4.38845
ENSG00000140262	ENSG00000242639	3.65332	2.09038	2.99767
ENSG00000140262	ENSG00000259920	3.9807	3.09019	2.46891
ENSG00000140262	ENSG00000260612	3.77216	1.41116	2.40342
ENSG00000140262	ENSG00000227542	3.92987	5.77472	3.69211
ENSG00000140262	ENSG00000236714	4.01747	5.5063	2.0208
ENSG00000140262	ENSG00000250271	3.69523	1.30711	1.14379
ENSG00000140262	ENSG00000233757	4.74857	4.73392	3.19292
ENSG00000140262	ENSG00000233656	3.94015	1.60332	2.11222
ENSG00000140262	ENSG00000257883	3.70295	3.4223	2.70944
ENSG00000226501	ENSG00000249125	4.24253	1.66223	2.18359
ENSG00000226501	ENSG00000229140	3.96787	1.98305	1.59624
ENSG00000226501	ENSG00000255565	4.05646	3.19198	3.82234
ENSG00000226501	ENSG00000259672	4.01813	1.25861	2.5621
ENSG00000226501	ENSG00000260019	3.67258	1.64727	2.13451
ENSG00000226501	ENSG00000260151	3.77967	2.57529	1.96144
ENSG00000226501	ENSG00000255433	4.14358	2.35987	1.93481
ENSG00000226501	ENSG00000234919	4.04894	1.09976	1.45224
ENSG00000226501	ENSG00000253302	3.61693	1.63058	1.40044
ENSG00000226501	ENSG00000257890	3.65654	2.13504	1.87755
ENSG00000226501	ENSG00000253505	3.79843	1.74664	1.51846
ENSG00000100811	ENSG00000237520	3.65368	2.6371	2.46318
ENSG00000100811	ENSG00000225173	4.72066	1.73062	2.07267
ENSG00000100811	ENSG00000261348	4.48892	1.57489	3.42444
ENSG00000100811	ENSG00000237857	3.57775	3.05139	3.17411
ENSG00000100811	ENSG00000203279	3.89093	2.59407	3.33607
ENSG00000100811	ENSG00000230590	3.81246	3.92022	2.20033
ENSG00000100811	ENSG00000233137	3.68007	3.91623	3.26057
ENSG00000177485	ENSG00000237520	4.00573	2.69992	2.97341
ENSG00000177485	ENSG00000261348	4.19582	2.31552	2.25417
ENSG00000177485	ENSG00000259727	3.87682	2.21384	3.01147
ENSG00000177485	ENSG00000248636	3.75112	1.65192	1.0227
ENSG00000177485	ENSG00000253270	3.67421	1.80479	2.2915
ENSG00000177485	ENSG00000255774	4.19582	1.5371	1.70283
ENSG00000177485	ENSG00000225173	4.76227	3.08528	1.99384
ENSG00000177485	ENSG00000225470	4.23609	3.88542	2.57
ENSG00000091831	ENSG00000224910	3.76999	2.41788	2.11371
ENSG00000091831	ENSG00000253111	3.96694	2.38522	1.94132
ENSG00000091831	ENSG00000259717	3.91954	1.89529	2.41189
ENSG00000091831	ENSG00000223859	3.61136	1.83443	2.57294
ENSG00000091831	ENSG00000253825	3.59813	1.79039	1.43891
ENSG00000091831	ENSG00000203585	4.04498	3.25091	1.58102
ENSG00000091831	ENSG00000258413	3.621	2.3267	2.25398
ENSG00000113580	ENSG00000253343	3.68334	1.95097	1.21837
ENSG00000113580	ENSG00000228719	3.67796	1.6725	1.49762
ENSG00000113580	ENSG00000232104	3.63781	2.77175	2.34361
ENSG00000181222	ENSG00000251611	3.85713	3.1375	2.51108
ENSG00000181222	ENSG00000233515	3.63608	3.151	3.38272
ENSG00000181222	ENSG00000257771	3.82859	2.47334	2.72628
ENSG00000181222	ENSG00000231107	3.66749	1.39032	1.82297
ENSG00000181222	ENSG00000184274	3.64233	3.73371	4.56891
ENSG00000181222	ENSG00000253968	3.75975	3.26209	4.60786
ENSG00000181222	ENSG00000254438	3.58679	1.0583	1.78577
ENSG00000181222	ENSG00000248783	4.01119	2.6962	1.55776
ENSG00000181222	ENSG00000258743	4.17886	2.28019	0.914294
ENSG00000115966	ENSG00000238171	3.68858	2.19839	3.36389
ENSG00000115966	ENSG00000259083	4.065	0.430099	2.28017
ENSG00000115966	ENSG00000197813	4.25568	3.77268	2.07749
ENSG00000115966	ENSG00000180279	3.58338	1.41294	0.558789
ENSG00000115966	ENSG00000227938	3.85845	2.09742	2.31015
ENSG00000115966	ENSG00000236452	3.7578	1.36185	1.81288
ENSG00000115966	ENSG00000233137	4.22414	5.04375	4.44717
ENSG00000115966	ENSG00000229102	3.86493	1.87064	2.1086
ENSG00000115966	ENSG00000256814	3.86493	1.43364	2.75444
ENSG00000156127	ENSG00000234506	4.06315	3.39877	2.02733
ENSG00000156127	ENSG00000259451	3.87693	3.57422	2.25498
ENSG00000156127	ENSG00000256128	4.00049	3.19808	2.26685
ENSG00000156127	ENSG00000254293	4.40318	2.08338	1.60667
ENSG00000156127	ENSG00000226032	4.80352	3.24609	2.98861
ENSG00000156127	ENSG00000251301	4.58262	4.36617	2.7571
ENSG00000156127	ENSG00000254235	4.51081	2.88965	1.69741
ENSG00000156127	ENSG00000228176	4.38733	2.64916	2.04057
ENSG00000156127	ENSG00000235576	4.9011	7.04404	3.39499
ENSG00000156127	ENSG00000237797	3.64731	4.10076	2.6502
ENSG00000156127	ENSG00000257345	3.62482	1.84127	3.31403
ENSG00000156127	ENSG00000258733	4.0451	4.08125	1.3559
ENSG00000156127	ENSG00000230709	3.71244	4.29603	2.55966
ENSG00000156127	ENSG00000258630	3.58603	0.860751	1.03252
ENSG00000156127	ENSG00000239941	4.34847	2.07055	3.15642
ENSG00000156127	ENSG00000251538	3.94968	2.86429	1.93093
ENSG00000156127	ENSG00000261763	4.72714	2.19053	1.87658
ENSG00000156127	ENSG00000249184	4.80564	2.07385	1.90643
ENSG00000156127	ENSG00000249125	4.74626	2.08455	1.89215
ENSG00000156127	ENSG00000260019	4.025	1.72239	1.95059
ENSG00000156127	ENSG00000226004	4.7587	5.30858	3.44241
ENSG00000156127	ENSG00000253214	4.55015	4.72653	2.50378
ENSG00000156127	ENSG00000258404	3.78341	1.98541	1.94682
ENSG00000119866	ENSG00000260482	3.57836	1.39688	1.77447
ENSG00000119866	ENSG00000225680	4.06582	1.9245	1.82086
ENSG00000119866	ENSG00000233396	3.87245	2.94692	1.28201
ENSG00000119866	ENSG00000225613	3.90203	3.08672	1.34593
ENSG00000119866	ENSG00000233096	4.19893	1.45877	2.58466
ENSG00000119866	ENSG00000249664	4.20504	1.94135	2.31538
ENSG00000119866	ENSG00000241679	4.56282	2.58416	2.1603
ENSG00000119866	ENSG00000255606	3.67465	0.595864	2.56436
ENSG00000119866	ENSG00000230628	3.63285	1.74776	1.61212
ENSG00000119866	ENSG00000261839	4.28564	2.38494	1.56501
ENSG00000119866	ENSG00000256155	4.69296	2.34267	2.01275
ENSG00000119866	ENSG00000260460	4.06374	2.16227	2.19836
ENSG00000119866	ENSG00000257345	3.79642	3.33844	1.62351
ENSG00000119866	ENSG00000260539	3.63722	1.89559	3.14567
ENSG00000119866	ENSG00000237949	3.87571	1.82928	1.13651
ENSG00000119866	ENSG00000242078	4.5728	1.31196	1.47117
ENSG00000119866	ENSG00000253844	4.22364	4.08755	2.47253
ENSG00000069399	ENSG00000232655	3.6786	2.70548	2.12455
ENSG00000069399	ENSG00000225331	3.60849	2.54335	2.39362
ENSG00000069399	ENSG00000259998	3.68547	1.70186	2.17916
ENSG00000069399	ENSG00000253737	3.92796	2.16994	1.42732
ENSG00000029363	ENSG00000260423	3.59914	4.31603	3.15593
ENSG00000029363	ENSG00000245059	3.72008	3.1657	3.42796
ENSG00000029363	ENSG00000226920	3.9147	2.20877	1.9046
ENSG00000029363	ENSG00000232618	3.8228	3.79061	3.84011
ENSG00000029363	ENSG00000197813	3.84796	4.92331	2.05308
ENSG00000172216	ENSG00000259451	3.76835	1.56849	1.75994
ENSG00000172216	ENSG00000253214	3.72662	3.13046	2.36961
ENSG00000164330	ENSG00000227925	4.01568	1.84384	1.91198
ENSG00000164330	ENSG00000258602	3.92167	2.85205	2.12002
ENSG00000164330	ENSG00000230366	3.92715	0.880759	1.67284
ENSG00000164330	ENSG00000245466	4.03727	2.78586	1.83128
ENSG00000164330	ENSG00000232002	4.06189	2.28948	1.87533
ENSG00000164330	ENSG00000229522	3.79214	2.17965	2.13711
ENSG00000164330	ENSG00000231873	3.76796	2.5652	5.02014
ENSG00000164330	ENSG00000225470	3.65123	1.14287	2.07352
ENSG00000164330	ENSG00000204792	4.09058	2.22786	2.42473
ENSG00000164330	ENSG00000259711	4.14897	2.09172	1.84291
ENSG00000164330	ENSG00000230490	4.04617	1.74306	2.61959
ENSG00000164330	ENSG00000256953	4.1463	1.57112	1.95578
ENSG00000164330	ENSG00000237857	3.84776	1.1274	1.03026
ENSG00000164330	ENSG00000234546	4.21575	1.89724	1.93445
ENSG00000164330	ENSG00000255571	3.97558	1.74843	1.81362
ENSG00000164330	ENSG00000260613	3.60678	1.67984	1.98685
ENSG00000164330	ENSG00000256672	4.1463	2.87335	1.97026
ENSG00000120738	ENSG00000230438	3.83694	2.23098	1.8388
ENSG00000120738	ENSG00000260032	4.50623	2.43299	2.51481
ENSG00000120738	ENSG00000253737	3.7806	1.80936	1.4332
ENSG00000120738	ENSG00000223401	3.64645	2.56349	1.63076
ENSG00000120738	ENSG00000225331	3.88863	3.28544	2.60273
ENSG00000120738	ENSG00000248175	3.68972	2.92612	3.63756
ENSG00000120738	ENSG00000255328	3.65121	1.48327	2.34637
ENSG00000120690	ENSG00000260261	3.74195	2.35227	2.60627
ENSG00000120690	ENSG00000260030	3.65512	2.15028	1.87874
ENSG00000120690	ENSG00000260492	3.59539	2.00148	1.89648
ENSG00000120690	ENSG00000259182	3.71772	1.42099	1.85977
ENSG00000120690	ENSG00000233757	3.58394	2.83029	3.60508
ENSG00000120690	ENSG00000260874	4.23074	2.06527	3.13264
ENSG00000120690	ENSG00000236129	3.8483	2.63915	1.94804
ENSG00000120690	ENSG00000260539	3.66102	2.33594	1.58144
ENSG00000120690	ENSG00000261390	3.72815	1.70436	1.94347
ENSG00000120690	ENSG00000256299	4.30353	3.12638	2.39377
ENSG00000120690	ENSG00000235295	3.92808	2.61502	3.51241
ENSG00000120690	ENSG00000214145	3.91387	3.18034	2.36074
ENSG00000120690	ENSG00000228718	3.66085	2.4899	2.29409
ENSG00000134954	ENSG00000226684	3.67004	2.09416	1.86322
ENSG00000134954	ENSG00000253737	3.74158	1.66117	3.26264
ENSG00000111206	ENSG00000225680	4.22256	1.38956	2.83951
ENSG00000111206	ENSG00000233396	4.08193	3.20783	1.62163
ENSG00000111206	ENSG00000235100	4.1329	3.45697	1.91488
ENSG00000111206	ENSG00000240996	3.59409	3.36523	3.81557
ENSG00000111206	ENSG00000241679	4.36991	1.72864	1.80485
ENSG00000111206	ENSG00000233096	3.68535	2.2716	2.13121
ENSG00000111206	ENSG00000247363	3.57561	1.91124	2.13363
ENSG00000111206	ENSG00000261839	4.095	2.78298	1.56224
ENSG00000111206	ENSG00000214145	4.2234	0.768901	1.05719
ENSG00000111206	ENSG00000230628	4.08691	1.71187	1.848
ENSG00000111206	ENSG00000223462	3.95013	1.78648	3.53199
ENSG00000111206	ENSG00000254136	4.30231	1.74961	2.22843
ENSG00000111206	ENSG00000260460	4.08321	2.6666	3.00634
ENSG00000111206	ENSG00000260588	3.58892	3.29181	2.02675
ENSG00000111206	ENSG00000249112	3.74907	1.91091	2.17577
ENSG00000111206	ENSG00000260612	4.32665	1.74619	2.92811
ENSG00000111206	ENSG00000260025	3.96301	1.2842	1.14187
ENSG00000111206	ENSG00000248587	4.07227	1.45841	1.3384
ENSG00000111206	ENSG00000235499	4.23112	4.01722	4.72808
ENSG00000111206	ENSG00000255989	3.97491	3.69871	4.56027
ENSG00000111206	ENSG00000237949	3.68866	2.09488	1.06395
ENSG00000111206	ENSG00000225559	3.93979	2.97142	3.62687
ENSG00000111206	ENSG00000259920	3.96387	3.05409	1.69384
ENSG00000111206	ENSG00000246394	4.43555	3.22525	2.3894
ENSG00000111206	ENSG00000197291	3.80056	3.07715	4.12007
ENSG00000137265	ENSG00000258038	4.52787	2.41989	1.93624
ENSG00000137265	ENSG00000224638	3.95241	1.98276	5.33902
ENSG00000137265	ENSG00000230969	3.66466	2.80763	1.92776
ENSG00000137265	ENSG00000251301	4.39969	6.75859	6.51971
ENSG00000137265	ENSG00000228176	3.80497	1.66851	1.93768
ENSG00000137265	ENSG00000237604	3.98781	4.72969	4.13341
ENSG00000137265	ENSG00000236800	3.79229	4.11116	2.48252
ENSG00000137265	ENSG00000259223	4.27751	2.01585	2.40717
ENSG00000137265	ENSG00000229388	3.77455	1.48023	2.41754
ENSG00000137265	ENSG00000258413	3.72667	2.24515	1.32263
ENSG00000137265	ENSG00000240476	4.35642	1.42501	2.19018
ENSG00000137265	ENSG00000229703	4.50668	2.04423	1.65813
ENSG00000137265	ENSG00000258736	3.84162	1.85911	2.19573
ENSG00000137265	ENSG00000205056	4.24392	3.68507	3.85965
ENSG00000137265	ENSG00000234698	4.5244	2.15668	1.58321
ENSG00000137265	ENSG00000237595	4.34145	3.31636	2.68644
ENSG00000137265	ENSG00000248693	4.42227	2.06662	2.57606
ENSG00000137265	ENSG00000251598	4.54625	2.31557	2.5155
ENSG00000137265	ENSG00000256654	4.41131	2.52389	2.22583
ENSG00000137265	ENSG00000258919	3.93087	1.70769	1.59407
ENSG00000137265	ENSG00000260101	3.84288	2.65	2.9401
ENSG00000137265	ENSG00000250447	4.44952	1.80559	2.4736
ENSG00000137265	ENSG00000227269	4.19137	2.12791	1.57063
ENSG00000137265	ENSG00000234199	4.26997	2.40424	1.69083
ENSG00000137265	ENSG00000256237	3.66466	2.31129	2.20142
ENSG00000068305	ENSG00000251562	3.85868	3.48125	2.93324
ENSG00000068305	ENSG00000225836	4.16993	2.70883	0.99887
ENSG00000068305	ENSG00000228634	3.70046	4.57861	3.20435
ENSG00000068305	ENSG00000245532	4.72975	4.35572	2.66938
ENSG00000068305	ENSG00000248175	3.74053	3.35251	2.2545
ENSG00000068305	ENSG00000223695	3.67488	3.09481	2.46653
ENSG00000068305	ENSG00000245156	3.92539	4.33907	3.77731
ENSG00000068305	ENSG00000232698	3.65671	2.56663	1.07333
ENSG00000068305	ENSG00000237604	3.84389	5.71321	4.62909
ENSG00000068305	ENSG00000259548	3.64691	3.0957	2.3319
ENSG00000068305	ENSG00000225331	3.75337	4.66397	4.72142
ENSG00000081189	ENSG00000236846	3.81144	1.30474	1.95269
ENSG00000081189	ENSG00000230969	3.99611	1.89111	1.89033
ENSG00000081189	ENSG00000228906	3.87456	2.44677	3.35904
ENSG00000081189	ENSG00000248884	3.71354	1.37277	1.35442
ENSG00000081189	ENSG00000245532	3.63969	3.97943	2.36388
ENSG00000057935	ENSG00000233396	3.8199	5.55937	4.19947
ENSG00000057935	ENSG00000225613	3.66181	2.91396	2.47606
ENSG00000057935	ENSG00000225680	3.96053	1.87565	2.56507
ENSG00000057935	ENSG00000230623	4.07968	4.33641	3.12122
ENSG00000057935	ENSG00000253844	3.74788	2.74393	3.05415
ENSG00000057935	ENSG00000241679	4.21776	1.57031	2.45877
ENSG00000057935	ENSG00000233656	4.24907	2.81756	3.78151
ENSG00000057935	ENSG00000260025	4.07626	3.379	2.42681
ENSG00000057935	ENSG00000235499	3.83254	4.23959	3.28473
ENSG00000057935	ENSG00000255989	3.78952	4.4332	2.7504
ENSG00000131196	ENSG00000255479	3.86673	1.15444	2.10508
ENSG00000131196	ENSG00000249483	4.84486	0.0427042	0.623831
ENSG00000131196	ENSG00000260260	3.84175	0.985048	0.85291
ENSG00000131196	ENSG00000246067	4.41406	0.393734	0.063705
ENSG00000131196	ENSG00000230288	4.3259	0.809082	1.71229
ENSG00000131196	ENSG00000227269	3.99193	2.57419	2.34411
ENSG00000141905	ENSG00000238171	3.81547	2.31545	1.7456
ENSG00000141905	ENSG00000248175	3.88804	2.73154	3.0013
ENSG00000141905	ENSG00000258819	3.73481	1.87117	2.45333
ENSG00000141905	ENSG00000261030	3.76619	2.5172	2.85327
ENSG00000141905	ENSG00000255693	3.90572	1.68827	2.03378
ENSG00000141905	ENSG00000245532	4.16159	3.09446	3.26331
ENSG00000141905	ENSG00000225331	3.77249	5.47555	3.66424
ENSG00000141905	ENSG00000228590	3.67515	1.51931	2.31466
ENSG00000141905	ENSG00000236846	3.84141	1.18405	2.50994
ENSG00000141905	ENSG00000237899	3.58861	3.05699	3.10478
ENSG00000141905	ENSG00000246548	3.68904	2.84433	3.37541
ENSG00000141905	ENSG00000232104	3.66543	3.08451	2.72113
ENSG00000141905	ENSG00000260417	3.79731	3.27112	2.14058
ENSG00000141905	ENSG00000227938	3.58035	2.27071	2.39821
ENSG00000141905	ENSG00000242767	3.88097	2.28371	2.88119
ENSG00000141905	ENSG00000259503	3.67095	2.88313	1.92201
ENSG00000141905	ENSG00000259976	3.64501	3.07763	3.72082
ENSG00000141905	ENSG00000256166	4.10489	2.56913	1.62938
ENSG00000141905	ENSG00000230555	4.07054	3.83553	3.17719
ENSG00000196092	ENSG00000254975	3.63134	1.90756	1.94613
ENSG00000196092	ENSG00000226756	5.08287	2.04457	1.90415
ENSG00000196092	ENSG00000236800	4.75672	3.1539	2.1078
ENSG00000196092	ENSG00000230709	3.59852	3.04321	2.83977
ENSG00000196092	ENSG00000260100	3.59396	2.06419	1.50932
ENSG00000196092	ENSG00000228133	4.24857	3.00406	1.66477
ENSG00000196092	ENSG00000228176	3.89686	2.13305	4.16967
ENSG00000196092	ENSG00000259687	4.35823	1.74097	1.98764
ENSG00000196092	ENSG00000255760	4.63841	2.0417	4.44856
ENSG00000196092	ENSG00000249096	4.36623	3.14362	2.07994
ENSG00000196092	ENSG00000178977	3.9229	1.34742	1.93845
ENSG00000196092	ENSG00000258736	4.18852	2.23691	3.15279
ENSG00000196092	ENSG00000227269	4.57105	1.73554	1.84362
ENSG00000196092	ENSG00000223979	3.67227	1.85349	1.82565
ENSG00000196092	ENSG00000234698	5.17438	3.11684	3.55696
ENSG00000196092	ENSG00000237595	4.99626	2.29388	3.56642
ENSG00000196092	ENSG00000258413	4.02534	1.93839	1.93789
ENSG00000196092	ENSG00000251191	4.03363	2.59472	2.25459
ENSG00000196092	ENSG00000250447	5.14309	6.49352	2.14602
ENSG00000196092	ENSG00000260710	4.65542	1.728	3.71407
ENSG00000196092	ENSG00000234199	4.95725	1.80903	1.44057
ENSG00000196092	ENSG00000237604	3.81565	2.55921	2.33651
ENSG00000196092	ENSG00000225446	4.37253	1.86262	2.4249
ENSG00000196092	ENSG00000251408	3.81861	2.52878	2.13943
ENSG00000196092	ENSG00000256077	4.55096	1.43472	1.273
ENSG00000196092	ENSG00000236501	3.5963	1.90629	1.80527
ENSG00000196092	ENSG00000248973	3.73163	1.77512	1.62652
ENSG00000196092	ENSG00000218510	4.2612	1.82635	1.6946
ENSG00000196092	ENSG00000256654	5.06257	2.005	2.01448
ENSG00000196092	ENSG00000259473	3.98759	3.34596	1.65832
ENSG00000196092	ENSG00000224638	4.68625	1.93437	2.02905
ENSG00000196092	ENSG00000233532	4.94303	1.70524	1.70405
ENSG00000196092	ENSG00000258038	5.16102	2.27194	1.68963
ENSG00000196092	ENSG00000232606	3.64522	1.97903	3.42034
ENSG00000196092	ENSG00000240476	4.7319	1.68019	2.49059
ENSG00000196092	ENSG00000255363	4.60563	1.85727	3.62171
ENSG00000196092	ENSG00000226115	5.11577	1.99233	1.70507
ENSG00000196092	ENSG00000248693	4.41083	1.71324	1.52982
ENSG00000167081	ENSG00000261202	3.83373	2.48936	0.792041
ENSG00000167081	ENSG00000253627	3.669	1.98041	1.16349
ENSG00000167081	ENSG00000236403	4.09319	4.06166	6.27744
ENSG00000167081	ENSG00000258678	3.77426	1.54059	2.12311
ENSG00000167081	ENSG00000240707	4.12735	2.4299	2.00836
ENSG00000167081	ENSG00000260193	3.88794	2.15273	1.05008
ENSG00000167081	ENSG00000255029	3.96064	1.38664	1.78175
ENSG00000167081	ENSG00000254648	3.61671	1.73543	3.61728
ENSG00000167081	ENSG00000255839	4.16405	1.81773	3.40033
ENSG00000167081	ENSG00000205181	3.7473	3.9687	4.50241
ENSG00000167081	ENSG00000260030	4.05267	1.25752	1.62573
ENSG00000167081	ENSG00000243888	3.79324	3.28131	2.80042
ENSG00000167081	ENSG00000253190	3.84749	1.41289	3.15288
ENSG00000167081	ENSG00000180279	3.89585	1.59662	1.82008
ENSG00000140464	ENSG00000251562	3.7976	3.01626	1.82876
ENSG00000140464	ENSG00000245532	3.85254	4.74389	2.08684
ENSG00000140464	ENSG00000224032	3.65889	1.97353	1.68463
ENSG00000140464	ENSG00000212694	3.81832	1.6595	0.74321
ENSG00000140464	ENSG00000237899	4.14331	2.4046	2.47688
ENSG00000140464	ENSG00000261423	4.32057	4.37897	3.03223
ENSG00000140464	ENSG00000239815	4.37691	2.12713	1.80997
ENSG00000140464	ENSG00000225331	4.49061	4.01808	2.81874
ENSG00000140464	ENSG00000188185	4.16419	2.64112	2.31828
ENSG00000140464	ENSG00000260657	4.3627	1.9851	0.951982
ENSG00000140464	ENSG00000233060	3.98075	2.8719	4.21651
ENSG00000140464	ENSG00000261526	4.05199	1.23698	1.08209
ENSG00000140464	ENSG00000261455	3.6518	0.667156	1.84942
ENSG00000140464	ENSG00000259673	4.22688	4.40914	3.32157
ENSG00000140464	ENSG00000245750	3.96886	1.51623	2.21389
ENSG00000140464	ENSG00000259215	4.29425	4.08933	2.06461
ENSG00000140464	ENSG00000237851	4.46867	2.67338	1.80983
ENSG00000140464	ENSG00000249451	3.78668	2.79853	2.05892
ENSG00000140464	ENSG00000250635	4.37416	2.59279	2.63992
ENSG00000140464	ENSG00000248175	5.00703	2.77367	2.12351
ENSG00000140464	ENSG00000258216	3.94537	1.08833	1.81644
ENSG00000140464	ENSG00000250274	3.83824	3.24909	2.93177
ENSG00000140464	ENSG00000237604	3.67475	4.89813	3.70489
ENSG00000140464	ENSG00000237491	3.75634	1.57802	1.95637
ENSG00000140464	ENSG00000232698	3.77032	4.02319	1.97593
ENSG00000140464	ENSG00000228634	4.07375	3.37664	3.9146
ENSG00000140464	ENSG00000228022	4.21714	1.412	1.94214
ENSG00000181222	ENSG00000245466	3.78715	1.92248	1.93643
ENSG00000181222	ENSG00000251408	3.64864	2.94296	1.7357
ENSG00000181222	ENSG00000248693	3.61498	0.884506	1.58664
ENSG00000181222	ENSG00000254802	4.13345	1.127	1.60704
ENSG00000181222	ENSG00000243179	3.60522	2.10628	3.32661
ENSG00000181222	ENSG00000256582	4.39128	2.81398	2.47509
ENSG00000028277	ENSG00000253522	4.19591	4.53037	2.6073
ENSG00000028277	ENSG00000237980	4.26787	2.9983	1.9732
ENSG00000028277	ENSG00000253214	3.83536	3.82667	4.03972
ENSG00000028277	ENSG00000225331	3.65212	5.73538	4.98435
ENSG00000028277	ENSG00000205056	4.46596	4.822	4.21082
ENSG00000028277	ENSG00000230969	4.32266	3.49931	3.09777
ENSG00000028277	ENSG00000260101	3.85146	2.95474	2.86898
ENSG00000028277	ENSG00000242290	3.85139	3.8252	3.96966
ENSG00000028277	ENSG00000237604	4.13965	5.97597	4.65098
ENSG00000028277	ENSG00000226004	4.23775	3.47	3.99855
ENSG00000028277	ENSG00000235576	3.66781	4.53996	2.62874
ENSG00000028277	ENSG00000248693	3.91755	0.380851	2.25908
ENSG00000028277	ENSG00000260135	4.50726	5.74126	3.33457
ENSG00000028277	ENSG00000223999	3.58449	1.43164	1.5761
ENSG00000028277	ENSG00000229611	4.08061	2.33071	1.24811
ENSG00000028277	ENSG00000230812	3.90212	3.06732	1.91512
ENSG00000028277	ENSG00000256128	3.5991	2.75836	2.10226
ENSG00000066336	ENSG00000258630	3.79064	0.466972	1.60075
ENSG00000066336	ENSG00000225231	3.86442	1.33553	1.66936
ENSG00000066336	ENSG00000253214	4.18285	6.33897	5.10248
ENSG00000066336	ENSG00000234506	4.46479	1.99759	1.76147
ENSG00000066336	ENSG00000251538	4.33274	2.91063	2.39709
ENSG00000066336	ENSG00000224137	4.73453	5.90369	4.59649
ENSG00000066336	ENSG00000237980	3.93606	3.44209	3.08203
ENSG00000066336	ENSG00000231327	3.56905	0.0612661	2.4279
ENSG00000066336	ENSG00000240241	4.70238	1.87799	2.52425
ENSG00000066336	ENSG00000237992	4.68769	2.67528	3.74025
ENSG00000066336	ENSG00000248187	3.9496	5.86692	4.44948
ENSG00000066336	ENSG00000248474	3.57553	2.10548	1.78415
ENSG00000066336	ENSG00000253140	3.98787	1.48577	1.41017
ENSG00000066336	ENSG00000237797	3.93896	5.83248	5.78864
ENSG00000066336	ENSG00000259178	4.33541	1.61162	2.80896
ENSG00000066336	ENSG00000257048	4.57674	0.978744	1.33574
ENSG00000066336	ENSG00000261218	3.86108	6.75605	4.39725
ENSG00000066336	ENSG00000230709	3.60375	2.79051	2.60281
ENSG00000066336	ENSG00000261177	4.0658	1.62832	1.81069
ENSG00000066336	ENSG00000258404	3.82314	2.41815	1.28756
ENSG00000066336	ENSG00000234919	4.59547	1.79394	1.56723
ENSG00000066336	ENSG00000249484	3.85588	1.39687	1.63151
ENSG00000066336	ENSG00000249125	4.72933	2.01861	2.34476
ENSG00000066336	ENSG00000231881	4.38126	1.03493	2.02664
ENSG00000066336	ENSG00000228176	4.19316	1.99546	1.40703
ENSG00000066336	ENSG00000214942	4.65954	1.59879	1.35082
ENSG00000066336	ENSG00000227029	4.50649	2.30605	1.92841
ENSG00000164754	ENSG00000233725	3.87777	2.73904	1.97418
ENSG00000164754	ENSG00000255571	4.15905	2.53275	2.88647
ENSG00000164754	ENSG00000231056	4.03339	2.16848	2.95154
ENSG00000164754	ENSG00000249094	3.71888	1.63993	3.59003
ENSG00000164754	ENSG00000230866	4.19555	1.78188	2.04911
ENSG00000164754	ENSG00000261280	3.71271	2.13887	1.18322
ENSG00000164754	ENSG00000259200	3.8738	1.8884	2.9362
ENSG00000164754	ENSG00000228329	3.89386	1.53487	1.55033
ENSG00000164754	ENSG00000259714	3.90902	1.78142	3.06937
ENSG00000164754	ENSG00000254223	3.89386	2.8133	3.33667
ENSG00000164754	ENSG00000236908	3.6062	1.46258	2.39282
ENSG00000164754	ENSG00000244310	3.89536	2.61971	2.16141
ENSG00000164754	ENSG00000229522	3.7424	2.362	2.14161
ENSG00000164754	ENSG00000258602	3.61264	1.67854	1.75129
ENSG00000164754	ENSG00000224565	3.89134	1.43026	1.49664
ENSG00000020633	ENSG00000254006	4.04857	2.21319	3.25777
ENSG00000020633	ENSG00000228526	4.63846	3.35894	1.54457
ENSG00000020633	ENSG00000256672	3.75019	1.69301	1.97298
ENSG00000020633	ENSG00000249094	4.03567	1.47927	2.02267
ENSG00000020633	ENSG00000230490	3.56975	1.91304	2.77665
ENSG00000020633	ENSG00000251365	3.64386	1.96093	2.09845
ENSG00000020633	ENSG00000228906	3.83649	2.85896	2.53188
ENSG00000020633	ENSG00000228329	3.75019	1.39616	2.02015
ENSG00000020633	ENSG00000228221	3.59358	4.17688	2.53893
ENSG00000020633	ENSG00000227925	4.45908	3.46005	1.62084
ENSG00000020633	ENSG00000245466	3.61258	2.93086	2.92509
ENSG00000020633	ENSG00000231704	3.75992	1.6938	1.4599
ENSG00000020633	ENSG00000204792	3.74838	1.78987	3.08881
ENSG00000020633	ENSG00000242553	3.63558	1.36158	2.12272
ENSG00000020633	ENSG00000260509	3.673	0.827189	2.9759
ENSG00000020633	ENSG00000233569	4.52685	2.08325	2.0011
ENSG00000020633	ENSG00000236206	3.62681	1.95103	1.69857
ENSG00000020633	ENSG00000227098	3.67589	2.61461	2.49211
ENSG00000020633	ENSG00000259714	3.7364	3.1498	2.20673
ENSG00000177045	ENSG00000260261	3.91122	4.76347	3.00126
ENSG00000185591	ENSG00000197332	3.88703	3.90828	2.63806
ENSG00000185591	ENSG00000245532	4.0886	4.48045	2.38426
ENSG00000185591	ENSG00000234019	4.1795	2.72367	2.98872
ENSG00000185591	ENSG00000247373	3.62825	3.61278	3.14561
ENSG00000185591	ENSG00000260657	3.65446	1.31065	1.30327
ENSG00000185591	ENSG00000237851	3.5751	2.24693	2.42775
ENSG00000185591	ENSG00000236846	3.67995	2.28542	2.42439
ENSG00000185591	ENSG00000232698	3.69772	2.18332	2.03754
ENSG00000185591	ENSG00000260179	4.04125	4.95846	3.32862
ENSG00000185591	ENSG00000254028	3.76039	1.34375	3.55544
ENSG00000185591	ENSG00000248175	4.29591	4.23731	3.37985
ENSG00000185591	ENSG00000225331	3.75113	4.76944	3.19741
ENSG00000185591	ENSG00000260032	3.68142	4.42554	3.40285
ENSG00000185591	ENSG00000237899	3.73729	2.76986	3.39064
ENSG00000185591	ENSG00000234292	3.71407	2.65194	2.95184
ENSG00000185591	ENSG00000247982	3.93691	3.77092	1.74418
ENSG00000185591	ENSG00000245156	3.64792	5.02345	3.37347
ENSG00000185591	ENSG00000204603	4.18484	2.52034	3.05274
ENSG00000185591	ENSG00000246548	3.74984	3.00893	3.83191
ENSG00000185591	ENSG00000257808	4.05945	4.11018	1.74199
ENSG00000112658	ENSG00000236471	3.60896	2.16474	2.06106
ENSG00000112658	ENSG00000247373	3.81172	2.84064	2.59804
ENSG00000112658	ENSG00000233220	3.57422	1.88626	1.66526
ENSG00000112658	ENSG00000249483	3.84266	0.342516	1.25539
ENSG00000112658	ENSG00000245059	3.9485	2.2131	2.23126
ENSG00000112658	ENSG00000225285	3.71992	1.5319	1.58044
ENSG00000112658	ENSG00000246394	4.15119	1.77874	1.00707
ENSG00000126561	ENSG00000231705	3.61798	0.725108	1.56253
ENSG00000126561	ENSG00000245532	3.84173	3.40266	2.3066
ENSG00000126561	ENSG00000223695	3.78506	2.04085	2.08459
ENSG00000126561	ENSG00000205056	3.74151	2.51625	3.26724
ENSG00000126561	ENSG00000256124	3.83913	1.62556	0.98229
ENSG00000126561	ENSG00000232104	3.71561	3.05427	2.36539
ENSG00000147133	ENSG00000225331	4.12046	3.89353	4.357
ENSG00000147133	ENSG00000224934	3.60202	4.48768	3.88157
ENSG00000147133	ENSG00000232698	4.02085	2.03833	1.45224
ENSG00000147133	ENSG00000246548	3.62946	3.7344	3.429
ENSG00000147133	ENSG00000230555	4.07589	3.34468	4.53603
ENSG00000147133	ENSG00000237604	3.84721	4.3228	4.88192
ENSG00000147133	ENSG00000228590	4.38526	2.89706	2.94012
ENSG00000147133	ENSG00000231509	4.03923	2.93835	3.11128
ENSG00000147133	ENSG00000182057	3.72412	3.0918	3.4502
ENSG00000147133	ENSG00000258819	4.01228	3.81226	1.12883
ENSG00000147133	ENSG00000255693	3.61835	2.37423	3.90196
ENSG00000140262	ENSG00000260482	4.27525	4.63061	5.08166
ENSG00000140262	ENSG00000259806	3.79755	3.33599	3.9573
ENSG00000140262	ENSG00000254136	3.93771	1.4772	2.08334
ENSG00000140262	ENSG00000256155	3.6698	2.2918	2.63123
ENSG00000140262	ENSG00000260261	4.23328	3.00843	2.91753
ENSG00000140262	ENSG00000260023	3.77634	0.473493	0.0306053
ENSG00000140262	ENSG00000246394	3.74892	2.87972	2.2515
ENSG00000140262	ENSG00000244128	4.22882	1.26931	2.14
ENSG00000140262	ENSG00000256092	3.75143	1.18756	0.0934953
ENSG00000140262	ENSG00000260539	4.51002	2.8691	1.9661
ENSG00000140262	ENSG00000246465	3.76476	5.00667	2.19109
ENSG00000140262	ENSG00000241679	4.03728	1.62798	2.95039
ENSG00000071564	ENSG00000260460	3.88782	1.728	1.34446
ENSG00000071564	ENSG00000260482	4.50661	5.13269	2.98273
ENSG00000071564	ENSG00000233396	4.16744	5.06209	3.25456
ENSG00000071564	ENSG00000225680	3.83066	1.70489	1.33735
ENSG00000071564	ENSG00000254136	4.46688	2.30719	1.39582
ENSG00000071564	ENSG00000261842	3.77652	2.81684	1.82798
ENSG00000071564	ENSG00000233757	4.9731	5.83155	2.56907
ENSG00000071564	ENSG00000258813	3.6993	2.70919	2.13517
ENSG00000071564	ENSG00000233060	3.6821	2.59783	3.25977
ENSG00000071564	ENSG00000234608	4.14632	2.43252	2.92129
ENSG00000071564	ENSG00000232746	4.35175	1.72903	1.12183
ENSG00000071564	ENSG00000256155	3.82107	3.04086	3.26631
ENSG00000071564	ENSG00000188185	3.89839	4.26692	3.96743
ENSG00000071564	ENSG00000259705	3.93819	3.09495	2.60772
ENSG00000071564	ENSG00000212694	4.15189	3.06902	3.31941
ENSG00000071564	ENSG00000237445	3.91243	4.34418	1.86659
ENSG00000071564	ENSG00000260023	3.7103	0.971606	2.32981
ENSG00000071564	ENSG00000260539	4.40599	4.44448	2.96092
ENSG00000071564	ENSG00000261519	3.7157	3.98319	2.78702
ENSG00000071564	ENSG00000258903	4.29279	3.67216	2.21535
ENSG00000071564	ENSG00000261671	4.0805	2.48921	3.11834
ENSG00000071564	ENSG00000256092	3.89721	1.92919	1.41427
ENSG00000071564	ENSG00000241679	4.62725	1.73315	1.40045
ENSG00000226501	ENSG00000253701	4.52555	2.67505	1.69621
ENSG00000226501	ENSG00000226032	4.26857	4.16307	1.90403
ENSG00000226501	ENSG00000228512	4.3874	1.61383	2.18495
ENSG00000226501	ENSG00000253214	4.33519	2.37728	2.38631
ENSG00000226501	ENSG00000234506	3.58542	1.60098	1.89609
ENSG00000100811	ENSG00000229291	4.48892	1.23083	1.55812
ENSG00000100811	ENSG00000257556	3.75345	4.59659	4.19226
ENSG00000100811	ENSG00000223834	3.89945	2.58431	2.30381
ENSG00000100811	ENSG00000245526	3.61538	2.53585	1.5263
ENSG00000100811	ENSG00000224910	4.01925	2.56048	2.03948
ENSG00000100811	ENSG00000246095	4.15114	1.47661	1.65764
ENSG00000100811	ENSG00000197291	4.38127	3.68877	3.15528
ENSG00000100811	ENSG00000229922	4.11176	2.33683	4.16464
ENSG00000100811	ENSG00000259153	3.82815	4.11907	2.67015
ENSG00000177485	ENSG00000246095	3.9351	1.92646	1.64375
ENSG00000177485	ENSG00000250790	4.1468	4.19488	1.97487
ENSG00000177485	ENSG00000223783	4.46854	4.02811	1.6213
ENSG00000148516	ENSG00000242639	3.68638	1.55174	1.96697
ENSG00000148516	ENSG00000222032	3.62074	7.05976	4.49786
ENSG00000148516	ENSG00000261504	3.74395	5.77018	3.00144
ENSG00000181222	ENSG00000227269	4.59878	2.69232	5.65115
ENSG00000181222	ENSG00000255760	3.67079	2.24857	2.8673
ENSG00000028277	ENSG00000251301	4.33819	4.47864	3.76605
ENSG00000028277	ENSG00000238121	4.32888	5.92621	3.78243
ENSG00000066336	ENSG00000237484	3.81683	6.11263	4.90327
ENSG00000066336	ENSG00000251301	4.79756	3.80859	3.23897
ENSG00000066336	ENSG00000260838	4.07259	2.35417	2.11346
ENSG00000147133	ENSG00000249359	3.93494	1.9861	2.29736
ENSG00000147133	ENSG00000226007	3.7625	2.84126	2.08088
ENSG00000147133	ENSG00000231485	4.03284	4.09879	4.07824
ENSG00000196092	ENSG00000259717	3.58448	1.97205	2.49129
ENSG00000196092	ENSG00000225359	4.03659	2.11395	1.79206
ENSG00000196092	ENSG00000235052	4.13138	2.66211	1.79926
ENSG00000181222	ENSG00000258927	4.40741	3.12864	2.13512
ENSG00000162772	ENSG00000253217	3.77715	3.33586	2.759
ENSG00000119866	ENSG00000239922	4.41976	1.79054	2.25307
ENSG00000119866	ENSG00000236989	4.02894	3.2614	2.75308
ENSG00000119866	ENSG00000236106	4.25531	3.90016	2.62535
ENSG00000119866	ENSG00000261268	3.89685	1.45477	2.65321
ENSG00000120738	ENSG00000256443	3.99703	2.26164	1.86979
ENSG00000175592	ENSG00000256443	4.0001	2.96573	2.76206
ENSG00000175592	ENSG00000242639	4.85696	1.85168	1.85151
ENSG00000154727	ENSG00000229382	4.09807	2.62303	2.32724
ENSG00000130522	ENSG00000254648	3.62793	2.29198	1.29617
ENSG00000111704	ENSG00000256258	5.23829	1.70918	1.93242
ENSG00000111704	ENSG00000258776	4.14758	2.40722	1.90115
ENSG00000111704	ENSG00000239922	4.48066	2.38439	1.95333
ENSG00000111704	ENSG00000236106	5.00513	2.81141	1.81597
ENSG00000111704	ENSG00000242078	5.23829	3.31988	2.5728
ENSG00000111704	ENSG00000251359	3.96248	1.41284	2.70355
ENSG00000111704	ENSG00000230131	4.47701	2.22359	1.7953
ENSG00000111704	ENSG00000261268	4.64031	1.54064	2.32092
ENSG00000111704	ENSG00000259920	4.99085	3.76449	2.8145
ENSG00000111704	ENSG00000214145	4.23723	2.16395	2.18069
ENSG00000084093	ENSG00000253959	3.75578	1.72192	2.89095
ENSG00000084093	ENSG00000253164	4.64282	3.23447	2.78456
ENSG00000084093	ENSG00000232309	3.99756	2.44924	1.90015
ENSG00000181222	ENSG00000232324	4.00388	2.4079	2.31141
ENSG00000181222	ENSG00000230426	3.70878	2.6169	1.59785
ENSG00000181222	ENSG00000254339	3.99282	2.4207	2.61781
ENSG00000204531	ENSG00000251615	4.03844	2.62457	2.0857
ENSG00000204531	ENSG00000254343	4.37723	3.31783	3.98864
ENSG00000164754	ENSG00000255512	3.89386	1.37649	1.68154
ENSG00000164754	ENSG00000234535	3.67909	1.73548	2.43829
ENSG00000164754	ENSG00000227098	4.18991	1.65592	2.42543
ENSG00000164754	ENSG00000233936	3.74893	1.0322	2.25158
ENSG00000164754	ENSG00000236145	3.89386	1.02159	1.47258
ENSG00000164754	ENSG00000254343	3.7079	4.77329	3.07862
ENSG00000164754	ENSG00000239715	3.89386	2.20673	2.98993
ENSG00000164754	ENSG00000250252	3.80926	1.3212	3.0594
ENSG00000164754	ENSG00000260059	3.59006	1.93064	2.94412
ENSG00000164754	ENSG00000230573	3.89386	1.90884	4.05699
ENSG00000164754	ENSG00000253217	4.15118	4.06836	3.9494
ENSG00000164754	ENSG00000229382	3.63297	1.22241	1.8542
ENSG00000186350	ENSG00000230013	3.71229	0.199812	3.08366
ENSG00000186350	ENSG00000259840	4.34389	1.5837	2.8455
ENSG00000169375	ENSG00000259235	4.81838	2.38515	2.22772
ENSG00000169375	ENSG00000261455	4.03757	1.83565	2.51767
ENSG00000169375	ENSG00000260750	3.59417	2.96211	2.70735
ENSG00000169375	ENSG00000227946	4.68875	3.70343	4.89453
ENSG00000169375	ENSG00000237489	4.1928	3.21103	2.70745
ENSG00000169375	ENSG00000224934	4.15702	3.96846	3.3923
ENSG00000169375	ENSG00000246548	4.90678	2.90089	3.39638
ENSG00000169375	ENSG00000233017	3.75473	2.42817	2.10205
ENSG00000169375	ENSG00000250635	4.90624	1.91746	3.09825
ENSG00000169375	ENSG00000188185	5.14999	3.19182	2.94447
ENSG00000169375	ENSG00000232537	5.22724	1.99689	3.00162
ENSG00000169375	ENSG00000236204	3.68887	3.80839	3.7388
ENSG00000177045	ENSG00000236106	3.65802	2.44709	2.55762
ENSG00000185591	ENSG00000203635	3.56844	3.40148	3.55004
ENSG00000185591	ENSG00000259635	4.29953	4.33058	2.32579
ENSG00000185591	ENSG00000251615	3.63142	4.23973	1.77132
ENSG00000185591	ENSG00000204110	3.60251	4.19897	2.73797
ENSG00000185591	ENSG00000250230	3.77436	3.20876	3.1372
ENSG00000185591	ENSG00000259215	3.65095	3.63083	2.10339
ENSG00000185591	ENSG00000258819	3.8518	2.96934	2.2075
ENSG00000185591	ENSG00000227702	3.63061	4.4849	2.31074
ENSG00000167182	ENSG00000258813	3.73902	2.48493	3.05488
ENSG00000167182	ENSG00000250312	3.75284	3.26836	3.03001
ENSG00000167182	ENSG00000230310	3.57784	3.87119	1.84993
ENSG00000167182	ENSG00000233237	3.58346	3.73056	5.52497
ENSG00000105866	ENSG00000246777	3.70287	4.2932	4.09264
ENSG00000105866	ENSG00000259888	3.80075	4.47477	3.08341
ENSG00000105866	ENSG00000260750	3.83524	4.32407	3.10063
ENSG00000105866	ENSG00000260874	3.99948	5.86099	3.86707
ENSG00000105866	ENSG00000230013	3.98918	1.90112	3.14241
ENSG00000105866	ENSG00000223768	3.97727	4.68725	1.71535
ENSG00000105866	ENSG00000198468	3.74425	3.57703	1.41655
ENSG00000105866	ENSG00000259083	3.69427	0.683543	2.44777
ENSG00000112658	ENSG00000230426	3.91816	1.97083	2.12041
ENSG00000147133	ENSG00000259635	3.94199	3.58911	2.10876
ENSG00000147133	ENSG00000229891	3.98154	0.638676	0.278814
ENSG00000147133	ENSG00000234019	4.24688	3.58449	2.19923
ENSG00000147133	ENSG00000223401	4.37026	3.25332	2.06199
ENSG00000147133	ENSG00000225039	3.57829	3.31839	4.05006
ENSG00000147133	ENSG00000226891	4.57232	4.17354	2.9039
ENSG00000147133	ENSG00000237063	3.68903	3.59834	4.11412
ENSG00000147133	ENSG00000231010	3.67962	2.97501	1.80279
ENSG00000147133	ENSG00000250508	3.79256	2.92929	3.01156
ENSG00000147133	ENSG00000234076	3.78153	3.13431	3.07852
ENSG00000147133	ENSG00000234773	4.13687	5.48113	2.63588
ENSG00000178913	ENSG00000246777	3.96643	2.70595	3.91647
ENSG00000178913	ENSG00000261519	4.43352	2.98696	2.72397
ENSG00000178913	ENSG00000247363	3.75343	3.09697	3.57924
ENSG00000178913	ENSG00000251359	3.83669	1.64691	2.7481
ENSG00000178913	ENSG00000212694	3.85724	1.42469	3.38127
ENSG00000178913	ENSG00000260657	3.58349	1.64004	2.53503
ENSG00000178913	ENSG00000242659	3.7368	3.22985	2.29729
ENSG00000178913	ENSG00000259215	3.57675	3.17012	2.52392
ENSG00000178913	ENSG00000249451	4.22754	2.23715	1.8094
ENSG00000178913	ENSG00000189149	3.85574	2.521	2.94945
ENSG00000178913	ENSG00000260464	3.7968	4.23592	3.10011
ENSG00000178913	ENSG00000248103	3.58884	2.31379	2.93431
ENSG00000178913	ENSG00000179523	3.7572	5.20966	4.80109
ENSG00000178913	ENSG00000259235	3.69821	1.31827	2.11084
ENSG00000140262	ENSG00000261757	3.93953	5.29894	4.75641
ENSG00000140262	ENSG00000239922	3.90002	2.43973	2.1294
ENSG00000140262	ENSG00000255451	3.88047	6.50524	4.19384
ENSG00000140262	ENSG00000236106	3.78364	3.06409	1.78927
ENSG00000140262	ENSG00000258636	4.16706	3.32748	4.19244
ENSG00000140262	ENSG00000236989	3.97754	3.59632	1.87633
ENSG00000140262	ENSG00000231977	3.94866	2.8047	1.56997
ENSG00000140262	ENSG00000261268	3.74858	1.87456	3.40064
ENSG00000197905	ENSG00000251359	3.83618	3.45251	2.99205
ENSG00000197905	ENSG00000255451	4.53055	1.49622	1.36132
ENSG00000197905	ENSG00000237954	3.7309	1.90831	1.45085
ENSG00000197905	ENSG00000260612	3.74027	2.61704	3.18496
ENSG00000197905	ENSG00000249725	4.43755	1.52064	2.61521
ENSG00000197905	ENSG00000236989	4.00584	1.71266	2.94557
ENSG00000197905	ENSG00000236106	4.16924	3.2583	2.31116
ENSG00000197905	ENSG00000261325	4.0661	2.00591	2.15747
ENSG00000197905	ENSG00000185168	3.72306	1.01915	2.93857
ENSG00000197905	ENSG00000225206	4.02441	2.64711	2.81501
ENSG00000197905	ENSG00000255146	4.35074	2.65442	0.999807
ENSG00000197905	ENSG00000245719	4.08767	2.19711	1.20716
ENSG00000197905	ENSG00000258402	4.40939	2.10213	3.25994
ENSG00000197905	ENSG00000259814	3.73381	2.53749	2.29952
ENSG00000197905	ENSG00000245768	3.85378	2.1732	3.18848
ENSG00000197905	ENSG00000230448	4.07178	2.14681	2.66606
ENSG00000197905	ENSG00000258636	3.89375	0.952542	0.810249
ENSG00000197905	ENSG00000256258	4.32034	1.89255	2.62042
ENSG00000197905	ENSG00000223462	3.67289	1.28976	2.82543
ENSG00000197905	ENSG00000235319	3.76412	2.06561	2.92626
ENSG00000197905	ENSG00000235499	4.11876	2.25764	3.55142
ENSG00000197905	ENSG00000255989	3.9914	1.77184	3.01445
ENSG00000226501	ENSG00000259780	3.85383	2.64628	2.13472
ENSG00000226501	ENSG00000254930	4.21217	1.78893	1.79521
ENSG00000226501	ENSG00000233393	3.57483	2.6132	1.80917
ENSG00000226501	ENSG00000258779	3.91838	1.85585	1.88885
ENSG00000226501	ENSG00000234710	3.82059	1.48717	2.47745
ENSG00000226501	ENSG00000259267	4.21217	1.8709	2.05958
ENSG00000100811	ENSG00000251632	3.96817	1.64435	2.43737
ENSG00000100811	ENSG00000228623	4.0997	2.72363	2.83175
ENSG00000100811	ENSG00000166770	3.70886	3.47089	2.95281
ENSG00000100811	ENSG00000215866	4.16628	2.23493	2.45315
ENSG00000100811	ENSG00000232650	4.6618	1.86536	2.26656
ENSG00000100811	ENSG00000233755	4.356	1.70724	1.50831
ENSG00000100811	ENSG00000258976	3.74024	2.61529	1.2922
ENSG00000100811	ENSG00000261092	4.47703	2.86502	2.41493
ENSG00000100811	ENSG00000259256	4.40661	2.66776	1.61148
ENSG00000084093	ENSG00000234535	4.88826	1.41546	2.4597
ENSG00000084093	ENSG00000259714	4.81494	2.51346	1.83399
ENSG00000084093	ENSG00000255557	3.5803	1.9373	2.69716
ENSG00000084093	ENSG00000233179	4.34766	1.83024	3.39874
ENSG00000181222	ENSG00000234754	3.87988	2.19276	1.69886
ENSG00000181222	ENSG00000250284	4.15959	2.96166	1.74286
ENSG00000181222	ENSG00000248370	4.62557	3.1605	3.01206
ENSG00000181222	ENSG00000248482	3.80857	1.9513	1.60636
ENSG00000147133	ENSG00000261334	3.58224	3.30459	2.63293
ENSG00000147133	ENSG00000239353	3.60733	3.41325	2.76846
ENSG00000147133	ENSG00000257808	4.5425	3.32409	1.45603
ENSG00000134107	ENSG00000245532	3.79964	4.91044	3.92794
ENSG00000134107	ENSG00000204792	3.69686	1.68634	1.89999
ENSG00000172216	ENSG00000204054	3.71694	2.81856	1.90358
ENSG00000172216	ENSG00000223956	4.03492	2.60091	4.16048
ENSG00000221869	ENSG00000253505	4.06959	1.89769	1.08343
ENSG00000221869	ENSG00000231039	3.66853	2.85811	2.3754
ENSG00000221869	ENSG00000237614	4.37867	3.20663	1.94346
ENSG00000221869	ENSG00000136315	4.35753	5.4142	3.2881
ENSG00000221869	ENSG00000224397	4.22708	3.05271	3.12996
ENSG00000075426	ENSG00000204792	3.57049	2.50746	1.2836
ENSG00000075426	ENSG00000234142	3.78955	1.27203	1.57289
ENSG00000075426	ENSG00000230555	3.8764	4.04599	2.93015
ENSG00000075426	ENSG00000235947	3.63939	2.65545	2.8227
ENSG00000075426	ENSG00000260135	3.66519	2.46619	4.11241
ENSG00000075426	ENSG00000259504	3.83599	1.64717	1.28072
ENSG00000075426	ENSG00000260077	3.57685	1.77166	1.81543
ENSG00000075426	ENSG00000255980	4.17984	1.55563	1.76865
ENSG00000129514	ENSG00000229484	4.62428	2.08769	2.68831
ENSG00000129514	ENSG00000230836	4.30062	1.94633	3.07407
ENSG00000129514	ENSG00000232638	4.46283	1.76553	1.968
ENSG00000129514	ENSG00000253339	5.0814	1.70268	1.96449
ENSG00000129514	ENSG00000229102	5.40284	1.5891	1.98642
ENSG00000129514	ENSG00000247011	3.90986	1.71903	4.09206
ENSG00000129514	ENSG00000258929	3.82244	1.66853	1.93524
ENSG00000129514	ENSG00000234689	4.24465	2.05749	2.01713
ENSG00000129514	ENSG00000254119	5.40284	1.8589	1.76077
ENSG00000129514	ENSG00000261703	5.40284	2.89216	1.96558
ENSG00000129514	ENSG00000249359	3.8741	2.08274	1.74919
ENSG00000129514	ENSG00000223387	3.71457	2.42146	3.37248
ENSG00000129514	ENSG00000197813	4.80607	1.68466	2.17257
ENSG00000129514	ENSG00000253302	5.03472	3.11422	4.77071
ENSG00000129514	ENSG00000253270	4.43768	1.97252	2.72651
ENSG00000129514	ENSG00000257826	5.40284	2.01498	1.72099
ENSG00000129514	ENSG00000236173	3.72579	3.16943	3.0466
ENSG00000129514	ENSG00000225750	5.40284	1.59799	2.16958
ENSG00000129514	ENSG00000236947	4.50056	1.52315	1.62215
ENSG00000129514	ENSG00000231816	3.62362	2.10624	2.01636
ENSG00000129514	ENSG00000257883	4.24383	2.67925	1.87386
ENSG00000129514	ENSG00000260101	4.70259	2.90791	1.53443
ENSG00000129514	ENSG00000234238	4.01861	1.81728	1.98718
ENSG00000129514	ENSG00000243832	3.68797	1.53532	3.06977
ENSG00000129514	ENSG00000234318	3.69183	2.05198	1.75694
ENSG00000129514	ENSG00000241280	5.01377	2.65803	2.48048
ENSG00000129514	ENSG00000260118	4.40779	2.09234	1.75227
ENSG00000129514	ENSG00000261268	3.91283	2.14302	2.03568
ENSG00000129514	ENSG00000238097	3.5825	1.71447	2.04538
ENSG00000129514	ENSG00000236389	4.84212	1.61266	1.87285
ENSG00000129514	ENSG00000176754	5.28214	1.96779	1.85769
ENSG00000129514	ENSG00000233068	4.87789	1.81668	2.01701
ENSG00000129514	ENSG00000260011	5.02379	2.90308	1.92536
ENSG00000129514	ENSG00000231574	4.18015	1.36126	2.6115
ENSG00000125798	ENSG00000229214	4.10461	6.28928	2.64605
ENSG00000125798	ENSG00000237520	4.17467	2.4481	3.01614
ENSG00000125798	ENSG00000250098	4.4631	2.27124	1.82782
ENSG00000125798	ENSG00000231252	3.57193	4.61781	1.92795
ENSG00000125798	ENSG00000257595	3.7892	2.0096	1.56122
ENSG00000125798	ENSG00000248753	3.93484	2.16873	1.76499
ENSG00000125798	ENSG00000258711	3.81796	1.72282	1.76706
ENSG00000125798	ENSG00000229656	3.84656	1.91286	1.13413
ENSG00000125798	ENSG00000256232	4.78967	3.13445	3.76045
ENSG00000125798	ENSG00000253746	4.08468	1.37841	1.47506
ENSG00000125798	ENSG00000204684	4.11636	3.90046	3.87444
ENSG00000125798	ENSG00000228648	4.10678	3.40606	2.71838
ENSG00000125798	ENSG00000259727	3.85426	1.96054	2.3584
ENSG00000125798	ENSG00000254343	3.76017	2.87958	2.82476
ENSG00000125798	ENSG00000231056	3.64855	2.40936	1.98894
ENSG00000125798	ENSG00000261104	3.98962	3.52406	2.03376
ENSG00000125798	ENSG00000258048	3.93504	1.4878	3.61192
ENSG00000125798	ENSG00000259072	4.4631	1.85978	1.70568
ENSG00000125798	ENSG00000223806	3.57748	2.09539	2.18048
ENSG00000125798	ENSG00000258813	3.85736	2.05152	2.29521
ENSG00000125798	ENSG00000235570	4.4631	2.48137	2.16884
ENSG00000125798	ENSG00000233721	3.79428	2.83504	2.2737
ENSG00000125798	ENSG00000224565	3.74557	1.87213	2.34154
ENSG00000125798	ENSG00000236537	4.14619	2.74712	1.6634
ENSG00000125798	ENSG00000227071	3.80988	2.62331	1.46091
ENSG00000154727	ENSG00000246139	3.6722	3.07404	4.19889
ENSG00000154727	ENSG00000228421	3.73064	2.39282	2.56872
ENSG00000101076	ENSG00000260396	4.60589	3.08399	2.99066
ENSG00000101076	ENSG00000203688	3.81941	2.63596	2.67672
ENSG00000101076	ENSG00000243083	5.14084	2.24301	3.02588
ENSG00000101076	ENSG00000236975	3.78972	1.95435	1.60594
ENSG00000101076	ENSG00000237949	4.78269	1.87631	2.52865
ENSG00000101076	ENSG00000231083	4.79241	3.8877	3.62616
ENSG00000101076	ENSG00000259359	4.04323	2.63689	3.10719
ENSG00000101076	ENSG00000258717	4.95294	2.9662	2.6303
ENSG00000101076	ENSG00000245719	5.17608	2.10643	2.01169
ENSG00000101076	ENSG00000235499	5.23582	2.89049	5.23186
ENSG00000101076	ENSG00000255989	5.05563	2.70448	5.22906
ENSG00000101076	ENSG00000234378	5.26714	2.32172	4.08253
ENSG00000101076	ENSG00000251359	4.19361	2.05811	2.45994
ENSG00000101076	ENSG00000250436	5.37369	1.84874	1.98762
ENSG00000101076	ENSG00000260977	4.83656	1.52549	1.7361
ENSG00000101076	ENSG00000254290	4.61709	3.24036	3.87616
ENSG00000101076	ENSG00000225680	4.55765	3.1004	1.78836
ENSG00000101076	ENSG00000253583	4.98376	1.78194	2.39013
ENSG00000101076	ENSG00000225559	4.3163	1.89653	3.83093
ENSG00000101076	ENSG00000235100	3.58567	1.75112	3.36847
ENSG00000101076	ENSG00000261839	4.53479	1.58234	2.71761
ENSG00000101076	ENSG00000260539	4.34385	1.61135	2.40015
ENSG00000101076	ENSG00000225056	4.52182	1.83232	1.76394
ENSG00000101076	ENSG00000223462	3.67587	2.49409	4.52313
ENSG00000101076	ENSG00000248300	5.41139	1.78253	1.93252
ENSG00000101076	ENSG00000238097	3.95137	2.24602	1.87103
ENSG00000101076	ENSG00000223634	5.308	2.65975	2.32882
ENSG00000101076	ENSG00000233656	5.41139	1.94782	5.72553
ENSG00000101076	ENSG00000185168	4.5338	4.16809	3.46395
ENSG00000164749	ENSG00000260396	3.92277	3.23872	4.81632
ENSG00000164749	ENSG00000236975	3.9682	2.1846	1.54306
ENSG00000164749	ENSG00000233397	3.62479	2.86357	1.59061
ENSG00000164749	ENSG00000243083	4.62642	2.09338	1.6946
ENSG00000164749	ENSG00000237949	4.17783	2.06003	2.10068
ENSG00000164749	ENSG00000231083	4.68881	3.16706	4.90038
ENSG00000164749	ENSG00000197291	4.07217	2.88702	4.63464
ENSG00000164749	ENSG00000258717	4.50267	3.36002	4.90298
ENSG00000164749	ENSG00000185168	4.21707	3.83188	3.30529
ENSG00000164749	ENSG00000254290	5.27407	5.43354	4.73721
ENSG00000164749	ENSG00000261348	3.75575	1.80115	2.25758
ENSG00000164749	ENSG00000225680	3.9537	4.90863	1.81626
ENSG00000164749	ENSG00000251359	3.6448	2.93251	2.98007
ENSG00000164749	ENSG00000233396	4.17154	1.98384	2.62189
ENSG00000164749	ENSG00000254333	3.84739	1.16886	0.91123
ENSG00000164749	ENSG00000235499	4.7632	2.51642	2.6075
ENSG00000164749	ENSG00000255989	4.41924	2.37229	2.50814
ENSG00000164749	ENSG00000234378	4.53188	2.10565	2.66552
ENSG00000164749	ENSG00000255774	3.75575	2.35686	3.5344
ENSG00000164749	ENSG00000245719	4.43777	1.39545	1.76486
ENSG00000164749	ENSG00000261839	4.06548	1.28061	2.62629
ENSG00000164749	ENSG00000260460	4.38382	1.7763	2.35155
ENSG00000164749	ENSG00000232328	3.82477	1.7046	1.75688
ENSG00000164749	ENSG00000225559	3.65046	1.44308	2.08731
ENSG00000164749	ENSG00000251206	3.75575	1.80799	1.78521
ENSG00000164749	ENSG00000261650	3.75575	2.4179	4.73177
ENSG00000164749	ENSG00000214039	3.76241	2.88069	4.19327
ENSG00000164749	ENSG00000260025	3.7878	0.962523	1.81329
ENSG00000164749	ENSG00000250994	4.34965	2.4576	2.41897
ENSG00000164749	ENSG00000225056	4.00993	1.27044	1.7402
ENSG00000164749	ENSG00000250436	4.74213	3.26749	3.02031
ENSG00000164749	ENSG00000226764	4.59914	1.70913	1.90821
ENSG00000130522	ENSG00000257746	3.91823	1.56259	2.388
ENSG00000130522	ENSG00000225058	3.91823	1.82122	1.62834
ENSG00000129071	ENSG00000253217	3.60322	3.77507	1.67098
ENSG00000129071	ENSG00000235947	4.15424	2.0448	2.06463
ENSG00000129071	ENSG00000234535	3.80813	3.09072	3.40074
ENSG00000129071	ENSG00000259083	3.63264	2.71327	2.88622
ENSG00000101057	ENSG00000261839	4.03015	1.92196	1.67897
ENSG00000101057	ENSG00000240996	4.03606	1.37911	2.10763
ENSG00000101057	ENSG00000225680	3.65126	1.32572	1.40704
ENSG00000101057	ENSG00000245719	3.7277	3.39041	1.61941
ENSG00000101057	ENSG00000231028	3.76249	1.75445	1.4926
ENSG00000101057	ENSG00000247363	3.72024	1.51992	1.39561
ENSG00000101057	ENSG00000227482	3.63404	1.74536	1.80131
ENSG00000101057	ENSG00000225559	3.70158	2.30856	2.93491
ENSG00000101057	ENSG00000237476	3.96013	1.87754	2.97919
ENSG00000101057	ENSG00000226453	4.40899	2.85256	1.72843
ENSG00000101057	ENSG00000250237	3.66668	1.58546	2.72159
ENSG00000141905	ENSG00000230836	3.62265	3.19045	1.20922
ENSG00000141905	ENSG00000229484	3.81197	3.89268	3.16958
ENSG00000141905	ENSG00000236066	3.72843	1.4369	2.36256
ENSG00000141905	ENSG00000223387	4.17678	3.04899	2.5003
ENSG00000141905	ENSG00000259327	3.57212	3.67394	3.93245
ENSG00000141905	ENSG00000240219	3.5923	2.27945	3.06807
ENSG00000141905	ENSG00000229628	4.0424	1.57801	1.29319
ENSG00000141905	ENSG00000247011	3.65127	1.71426	1.82874
ENSG00000141905	ENSG00000254028	3.89807	1.0738	2.19718
ENSG00000141905	ENSG00000259215	3.73653	2.38027	2.85858
ENSG00000141905	ENSG00000236494	3.922	2.14902	3.11563
ENSG00000084093	ENSG00000260122	3.80812	3.28869	3.07274
ENSG00000084093	ENSG00000260473	3.79139	2.29996	2.77156
ENSG00000084093	ENSG00000230490	3.66148	0.890734	3.06464
ENSG00000084093	ENSG00000260597	3.89264	2.08142	2.39236
ENSG00000084093	ENSG00000258602	4.82251	2.39048	3.75256
ENSG00000181222	ENSG00000227681	3.93154	1.76125	2.04984
ENSG00000181222	ENSG00000251574	4.0128	2.33917	2.24059
ENSG00000181222	ENSG00000236117	3.73679	2.30145	2.49443
ENSG00000164754	ENSG00000256953	3.89386	2.07809	2.88743
ENSG00000164754	ENSG00000234610	3.64618	2.37639	3.81442
ENSG00000164754	ENSG00000232002	3.91344	1.78508	3.32584
ENSG00000164754	ENSG00000175898	4.39856	2.73087	1.69937
ENSG00000186350	ENSG00000225339	3.78845	3.74229	1.83053
ENSG00000186350	ENSG00000203688	4.13929	3.56562	3.7259
ENSG00000186350	ENSG00000260476	4.05925	3.58358	2.88075
ENSG00000186350	ENSG00000260077	3.7501	1.60776	1.6093
ENSG00000186350	ENSG00000233085	4.04745	2.34491	1.94635
ENSG00000186350	ENSG00000227482	3.66129	2.34114	1.61007
ENSG00000186350	ENSG00000228223	3.88026	2.82451	2.89364
ENSG00000186350	ENSG00000260750	3.70074	2.93315	2.84001
ENSG00000186350	ENSG00000231010	3.69505	2.84712	2.51199
ENSG00000186350	ENSG00000259321	4.0507	0.987189	2.06161
ENSG00000186350	ENSG00000259334	4.00864	2.98105	2.37497
ENSG00000186350	ENSG00000235947	4.04465	1.8566	1.29446
ENSG00000186350	ENSG00000235126	3.65718	2.45889	1.35491
ENSG00000186350	ENSG00000234880	4.19857	2.71497	1.51186
ENSG00000186350	ENSG00000261706	4.06391	2.39165	1.32305
ENSG00000186350	ENSG00000124915	4.12155	3.34831	2.30007
ENSG00000186350	ENSG00000235269	4.39899	2.0159	2.67883
ENSG00000186350	ENSG00000248319	3.91278	3.01186	2.39143
ENSG00000169375	ENSG00000229719	5.1394	1.97055	3.70611
ENSG00000169375	ENSG00000224032	4.26326	1.83312	2.23897
ENSG00000169375	ENSG00000261220	4.24069	2.69805	3.46094
ENSG00000169375	ENSG00000234019	3.79558	3.1099	2.9265
ENSG00000169375	ENSG00000259967	5.28663	3.12958	4.26911
ENSG00000169375	ENSG00000261526	5.08621	1.80198	1.9144
ENSG00000169375	ENSG00000261519	3.88893	4.61897	2.03859
ENSG00000169375	ENSG00000179523	4.09115	5.36204	4.26347
ENSG00000169375	ENSG00000258534	3.82641	2.30998	2.94869
ENSG00000169375	ENSG00000247970	3.92401	2.08527	3.66377
ENSG00000169375	ENSG00000231485	3.87172	3.66346	3.07836
ENSG00000169375	ENSG00000237899	5.03417	2.67027	2.53
ENSG00000169375	ENSG00000257433	3.70662	0.618581	1.56813
ENSG00000169375	ENSG00000223979	3.94969	2.07152	1.9232
ENSG00000169375	ENSG00000227702	4.46651	3.12552	3.33114
ENSG00000169375	ENSG00000226917	4.91846	2.44375	2.806
ENSG00000169375	ENSG00000239353	3.79054	2.73553	3.81029
ENSG00000169375	ENSG00000237491	4.72978	3.01217	2.55118
ENSG00000185591	ENSG00000259327	3.84079	4.61755	2.84689
ENSG00000185591	ENSG00000229484	3.96229	4.70545	3.64366
ENSG00000185591	ENSG00000229719	3.66954	2.06439	3.11103
ENSG00000185591	ENSG00000251532	3.64347	2.07082	2.09509
ENSG00000185591	ENSG00000236066	3.61229	3.16565	1.65185
ENSG00000185591	ENSG00000223387	4.05054	2.9192	3.57633
ENSG00000185591	ENSG00000259967	3.63981	3.89554	2.70827
ENSG00000185591	ENSG00000259820	3.83615	4.68422	3.02705
ENSG00000185591	ENSG00000236494	3.70617	2.6897	2.51403
ENSG00000185591	ENSG00000234689	3.63422	3.12133	2.35793
ENSG00000185591	ENSG00000259758	3.93148	4.87395	3.97962
ENSG00000167182	ENSG00000226581	3.6552	2.546	1.88285
ENSG00000167182	ENSG00000243885	3.71682	2.17162	1.83626
ENSG00000167182	ENSG00000260874	3.71	4.89321	4.13567
ENSG00000147133	ENSG00000180422	3.69756	3.04914	4.55818
ENSG00000147133	ENSG00000235566	3.69283	1.6722	1.37715
ENSG00000140262	ENSG00000260396	4.18344	6.34555	3.18251
ENSG00000140262	ENSG00000258861	3.94015	1.90574	1.85042
ENSG00000197905	ENSG00000225680	4.15544	1.2957	3.0996
ENSG00000197905	ENSG00000225056	3.98689	1.79322	1.69708
ENSG00000197905	ENSG00000258861	4.32034	2.25403	3.20294
ENSG00000197905	ENSG00000258717	3.88398	1.41625	1.57297
ENSG00000197905	ENSG00000231083	4.15853	1.23113	2.00176
ENSG00000197905	ENSG00000234378	4.20984	1.07816	2.80752
ENSG00000197905	ENSG00000254290	4.60775	1.61743	2.84668
ENSG00000197905	ENSG00000236975	3.59198	1.65338	1.77109
ENSG00000197905	ENSG00000233656	4.32034	1.41144	2.4899
ENSG00000197905	ENSG00000235100	3.73745	1.68471	3.33252
ENSG00000226501	ENSG00000227012	3.8233	1.26214	2.17677
ENSG00000226501	ENSG00000243832	3.74475	2.1578	1.40806
ENSG00000226501	ENSG00000230010	4.2294	1.402	1.82869
ENSG00000226501	ENSG00000237614	3.86781	2.14361	1.38453
ENSG00000226501	ENSG00000254293	4.76274	1.6425	2.12528
ENSG00000100811	ENSG00000234035	4.15697	2.55506	2.7613
ENSG00000100811	ENSG00000250934	3.61547	2.43029	1.64124
ENSG00000100811	ENSG00000226764	4.29659	2.60999	1.42973
ENSG00000100811	ENSG00000232638	4.40197	3.27022	2.46838
ENSG00000100811	ENSG00000204583	3.9688	2.82591	1.64534
ENSG00000177485	ENSG00000229556	4.23399	1.92573	1.81719
ENSG00000177485	ENSG00000232638	3.65888	2.71429	2.52538
ENSG00000178951	ENSG00000261220	3.88849	3.19004	3.34383
ENSG00000178951	ENSG00000234292	4.17583	1.79644	1.89705
ENSG00000178951	ENSG00000261474	3.61651	2.46051	3.5113
ENSG00000178951	ENSG00000229719	4.06041	2.83457	2.3613
ENSG00000178951	ENSG00000227946	3.70692	0.640459	2.48053
ENSG00000178951	ENSG00000250635	3.75097	3.26087	2.38415
ENSG00000178951	ENSG00000259758	4.34593	4.14741	4.14532
ENSG00000178951	ENSG00000259321	3.71826	3.38468	2.64786
ENSG00000178951	ENSG00000260563	3.72939	3.01537	3.3661
ENSG00000178951	ENSG00000228022	3.91242	1.19918	2.1484
ENSG00000178951	ENSG00000245532	3.97803	5.02976	4.09191
ENSG00000178951	ENSG00000236494	3.99203	1.98689	3.82196
ENSG00000178951	ENSG00000259673	3.72331	1.66373	3.8863
ENSG00000178951	ENSG00000246548	3.64772	2.53404	3.7202
ENSG00000178951	ENSG00000255318	3.60564	2.02611	1.46665
ENSG00000178951	ENSG00000260657	3.92515	1.71686	1.50731
ENSG00000178951	ENSG00000236204	3.91957	1.22835	2.24252
ENSG00000178951	ENSG00000255557	4.51802	5.18503	3.84091
ENSG00000178951	ENSG00000228223	3.58127	2.32578	2.27319
ENSG00000181222	ENSG00000228742	4.41892	2.03546	1.75057
ENSG00000181222	ENSG00000257849	3.82132	1.32827	0.723113
ENSG00000181222	ENSG00000232555	4.33626	4.3005	3.89877
ENSG00000181222	ENSG00000232949	4.21253	2.69018	3.58582
ENSG00000181222	ENSG00000255479	3.62701	2.43603	2.37702
ENSG00000181222	ENSG00000255363	3.77006	3.098	3.30795
ENSG00000181222	ENSG00000224000	4.0128	2.60002	2.59119
ENSG00000181222	ENSG00000242147	3.89494	0.524464	1.43472
ENSG00000162772	ENSG00000229205	3.74934	2.13468	2.22969
ENSG00000162772	ENSG00000227519	3.64383	1.54308	1.91954
ENSG00000162772	ENSG00000236081	3.82604	2.42256	3.77946
ENSG00000162772	ENSG00000250957	3.6726	1.63281	1.677
ENSG00000162772	ENSG00000257746	3.74934	2.06679	1.64443
ENSG00000069399	ENSG00000176840	3.79078	1.47383	1.46035
ENSG00000029363	ENSG00000259527	3.90646	2.36407	3.11805
ENSG00000029363	ENSG00000237588	4.06806	3.74845	3.77221
ENSG00000122565	ENSG00000223382	3.78061	2.34898	2.94278
ENSG00000122565	ENSG00000237853	3.60612	1.88319	1.66209
ENSG00000122565	ENSG00000261757	3.79991	1.98569	4.07618
ENSG00000122565	ENSG00000235021	3.67914	2.92408	2.91181
ENSG00000172216	ENSG00000230914	3.62906	1.86626	1.21878
ENSG00000172216	ENSG00000261055	3.64331	2.68064	1.89776
ENSG00000124092	ENSG00000254615	3.67508	1.77587	2.11921
ENSG00000124092	ENSG00000259714	3.57905	3.30531	4.96218
ENSG00000124092	ENSG00000205611	3.69897	2.69502	4.18461
ENSG00000124092	ENSG00000225490	3.7046	2.94804	3.67739
ENSG00000124092	ENSG00000255571	3.80249	4.21729	5.02627
ENSG00000124092	ENSG00000228329	3.73246	1.99049	2.12701
ENSG00000124092	ENSG00000251323	4.37054	2.83667	3.27442
ENSG00000124092	ENSG00000261068	3.84845	1.27497	1.07206
ENSG00000124092	ENSG00000260473	4.32443	2.71761	4.07731
ENSG00000124092	ENSG00000234210	3.61003	2.11406	1.60269
ENSG00000124092	ENSG00000258602	4.13322	3.40451	3.17536
ENSG00000124092	ENSG00000228791	3.6264	3.39527	3.67571
ENSG00000124092	ENSG00000231028	3.61898	3.57031	3.85679
ENSG00000169016	ENSG00000260460	3.93658	3.46077	1.91903
ENSG00000169016	ENSG00000203279	3.59826	3.5789	3.41886
ENSG00000169016	ENSG00000242639	3.57505	1.18099	2.72477
ENSG00000169016	ENSG00000235499	3.77141	4.31531	5.00417
ENSG00000169016	ENSG00000255989	3.82284	4.35913	3.89908
ENSG00000169016	ENSG00000259920	3.68645	4.42538	2.67329
ENSG00000169016	ENSG00000189149	3.84365	1.81397	1.71124
ENSG00000169016	ENSG00000245719	3.6397	4.15933	2.31491
ENSG00000169016	ENSG00000233757	3.67242	6.61683	4.45166
ENSG00000169016	ENSG00000229205	3.62911	2.02176	1.68119
ENSG00000169016	ENSG00000215866	4.02412	3.50801	3.41274
ENSG00000169016	ENSG00000242078	3.63753	1.98139	2.13143
ENSG00000169016	ENSG00000260448	3.99984	4.19504	3.13915
ENSG00000169016	ENSG00000261824	3.67451	3.31092	3.52534
ENSG00000169016	ENSG00000229656	3.75359	2.64884	2.44063
ENSG00000169016	ENSG00000228126	3.73186	2.78795	2.52851
ENSG00000169016	ENSG00000249725	3.73307	4.97326	4.49432
ENSG00000169016	ENSG00000251359	3.75418	2.27015	2.759
ENSG00000169016	ENSG00000256742	3.98	5.0139	4.63892
ENSG00000169016	ENSG00000223634	3.8023	4.09456	3.12037
ENSG00000169016	ENSG00000251129	3.93066	3.54768	2.61677
ENSG00000169016	ENSG00000251446	3.63753	4.24641	2.34092
ENSG00000169016	ENSG00000233396	3.79893	6.74685	4.38496
ENSG00000169016	ENSG00000230733	3.68638	3.65637	2.60015
ENSG00000169016	ENSG00000231689	3.62639	2.76516	3.58273
ENSG00000169016	ENSG00000234608	3.78316	4.66361	3.52678
ENSG00000169016	ENSG00000232746	3.59224	1.3604	0.692159
ENSG00000169016	ENSG00000254136	3.75765	1.73291	1.95402
ENSG00000169016	ENSG00000239589	3.63753	3.42531	2.3378
ENSG00000120738	ENSG00000250230	4.3114	2.33089	1.60508
ENSG00000120738	ENSG00000231177	4.46745	3.33593	4.18994
ENSG00000120738	ENSG00000260417	3.56916	3.98081	3.26641
ENSG00000120738	ENSG00000225339	3.74839	2.54221	2.39369
ENSG00000120738	ENSG00000250508	3.68582	1.57333	1.9959
ENSG00000120738	ENSG00000254233	3.71061	1.9142	1.66912
ENSG00000120738	ENSG00000225218	3.95516	2.59536	1.58136
ENSG00000120738	ENSG00000256875	3.78061	2.49008	1.96421
ENSG00000120690	ENSG00000260777	3.97356	1.62987	3.64631
ENSG00000120690	ENSG00000256576	3.59138	3.25952	2.98121
ENSG00000120690	ENSG00000224930	3.62387	3.17783	2.04396
ENSG00000120690	ENSG00000248975	4.03266	1.74181	1.76333
ENSG00000120690	ENSG00000237290	3.90549	2.53355	2.02406
ENSG00000134954	ENSG00000227706	3.74663	1.39698	1.9535
ENSG00000134954	ENSG00000254639	3.60211	3.5397	2.27311
ENSG00000175592	ENSG00000236501	4.34972	1.95927	2.01159
ENSG00000175592	ENSG00000239572	3.66698	1.8176	1.6673
ENSG00000175592	ENSG00000251085	5.20487	3.56847	2.93362
ENSG00000175592	ENSG00000228800	5.20487	1.65061	1.21263
ENSG00000175592	ENSG00000251127	4.7385	3.2675	2.36597
ENSG00000175592	ENSG00000226172	5.20487	1.80942	2.17532
ENSG00000175592	ENSG00000237074	4.1952	2.79839	1.63248
ENSG00000175592	ENSG00000228634	3.63479	2.22278	2.62002
ENSG00000175592	ENSG00000225879	5.20487	2.46035	1.78125
ENSG00000175592	ENSG00000249131	4.85868	1.62475	2.47105
ENSG00000179348	ENSG00000253986	4.25212	4.03607	2.12491
ENSG00000179348	ENSG00000228561	4.41756	1.21905	1.62306
ENSG00000179348	ENSG00000256268	3.79897	2.61183	1.46249
ENSG00000179348	ENSG00000249346	4.19544	1.45942	1.69906
ENSG00000179348	ENSG00000255247	5.18429	1.72799	1.94759
ENSG00000179348	ENSG00000248975	4.87377	7.81423	1.94208
ENSG00000179348	ENSG00000253819	3.99142	1.76508	1.89512
ENSG00000179348	ENSG00000237290	4.46327	1.80693	1.83569
ENSG00000125952	ENSG00000228223	3.72832	2.70365	2.41916
ENSG00000125952	ENSG00000261526	4.07152	2.42935	0.838064
ENSG00000125952	ENSG00000259967	3.61463	2.44867	2.72848
ENSG00000125952	ENSG00000233060	3.716	2.03871	3.04682
ENSG00000125952	ENSG00000247970	3.76099	3.08515	2.61348
ENSG00000125952	ENSG00000259673	3.65064	2.26519	2.03483
ENSG00000125952	ENSG00000237489	4.14826	3.01356	4.56648
ENSG00000125952	ENSG00000257808	3.62166	2.56613	1.83654
ENSG00000125952	ENSG00000255856	4.53381	3.07259	3.26632
ENSG00000125952	ENSG00000254810	3.84146	2.425	2.32227
ENSG00000125952	ENSG00000257543	4.00504	2.39959	1.47319
ENSG00000125952	ENSG00000260750	3.81844	2.0347	1.4284
ENSG00000125952	ENSG00000261320	3.64926	2.05563	1.05911
ENSG00000125952	ENSG00000234292	4.15892	1.93634	1.49125
ENSG00000125952	ENSG00000178412	3.61468	2.49861	3.20319
ENSG00000125952	ENSG00000234142	3.68232	3.19408	2.88781
ENSG00000125952	ENSG00000260657	3.66393	2.2771	1.64025
ENSG00000125952	ENSG00000237899	3.88706	2.16814	1.51093
ENSG00000125952	ENSG00000228022	3.81748	1.07014	1.49743
ENSG00000125952	ENSG00000261455	3.61765	2.24287	2.41352
ENSG00000125952	ENSG00000223473	3.65595	3.26426	2.45038
ENSG00000125952	ENSG00000237491	3.58719	1.889	1.78338
ENSG00000125952	ENSG00000245556	4.23638	3.46016	3.27351
ENSG00000125952	ENSG00000247373	3.71252	2.82386	2.02762
ENSG00000125952	ENSG00000232098	3.86654	4.94546	2.53688
ENSG00000125952	ENSG00000261423	3.58709	1.87222	1.60555
ENSG00000125952	ENSG00000246548	4.02169	4.56989	3.11167
ENSG00000125952	ENSG00000257433	3.73334	1.43634	0.675883
ENSG00000125952	ENSG00000249658	3.75189	2.09093	0.746533
ENSG00000125952	ENSG00000250635	3.63019	1.29357	1.83566
ENSG00000125952	ENSG00000239815	3.83395	2.37938	2.67659
ENSG00000125952	ENSG00000229719	3.648	1.00719	1.79602
ENSG00000125952	ENSG00000188185	3.58508	2.27008	2.77987
ENSG00000125952	ENSG00000259854	3.70522	1.86934	1.47278
ENSG00000125952	ENSG00000258927	3.85445	2.14825	1.3232
ENSG00000125952	ENSG00000260619	3.74716	2.68904	2.91594
ENSG00000125952	ENSG00000259215	3.67894	2.75574	1.44751
ENSG00000125952	ENSG00000232698	3.7477	2.48469	0.786328
ENSG00000125952	ENSG00000236700	3.64893	1.94757	0.914913
ENSG00000125952	ENSG00000205837	3.60622	1.32261	2.99729
ENSG00000125952	ENSG00000249875	3.75189	1.94568	1.86005
ENSG00000125952	ENSG00000189295	3.75598	1.88727	2.76082
ENSG00000068305	ENSG00000225656	3.93929	2.54277	2.45492
ENSG00000068305	ENSG00000228692	3.73478	1.89577	1.83433
ENSG00000185551	ENSG00000253986	4.02827	2.92737	2.70188
ENSG00000185551	ENSG00000255247	4.5098	2.16313	2.47568
ENSG00000185551	ENSG00000260604	3.66713	2.41534	0.668812
ENSG00000185551	ENSG00000260777	4.02251	2.129	2.36761
ENSG00000185551	ENSG00000214650	4.26806	3.56836	2.12952
ENSG00000185551	ENSG00000228561	3.91466	0.453986	1.17875
ENSG00000185551	ENSG00000232098	4.07685	3.55341	2.22571
ENSG00000185551	ENSG00000255839	3.74792	2.90644	2.64473
ENSG00000084093	ENSG00000224174	4.54149	2.10174	2.18496
ENSG00000084093	ENSG00000261055	4.00866	2.87494	2.95044
ENSG00000084093	ENSG00000100181	4.9441	3.05697	3.23278
ENSG00000084093	ENSG00000237422	4.04899	3.16897	3.4113
ENSG00000084093	ENSG00000230834	4.63302	1.8222	2.15038
ENSG00000084093	ENSG00000232416	4.05731	1.05247	1.61288
ENSG00000140464	ENSG00000223946	4.11326	3.54368	1.48186
ENSG00000140464	ENSG00000231485	4.22045	4.43691	2.6957
ENSG00000140464	ENSG00000237063	3.99378	3.12541	4.13643
ENSG00000140464	ENSG00000259685	3.76004	2.71995	2.91906
ENSG00000140464	ENSG00000260023	3.88214	2.2207	0.924812
ENSG00000140464	ENSG00000227946	4.04062	1.33879	3.32177
ENSG00000140464	ENSG00000249658	4.28567	1.52487	1.22231
ENSG00000181222	ENSG00000249345	3.70028	1.90021	1.60943
ENSG00000181222	ENSG00000250453	4.0128	1.75796	1.77118
ENSG00000181222	ENSG00000235774	3.91483	3.67376	1.63857
ENSG00000181222	ENSG00000226043	4.0128	2.28301	2.14367
ENSG00000181222	ENSG00000187156	4.01399	1.70708	1.84299
ENSG00000181222	ENSG00000227748	3.60265	1.73506	2.23358
ENSG00000181222	ENSG00000258038	4.02132	1.87039	1.48873
ENSG00000181222	ENSG00000237534	3.92857	2.13601	1.43068
ENSG00000181222	ENSG00000255666	4.2045	1.95303	3.01709
ENSG00000181222	ENSG00000236449	4.61681	1.80155	1.77807
ENSG00000181222	ENSG00000232884	3.95214	2.39229	2.48405
ENSG00000181222	ENSG00000250514	3.74105	1.48363	1.92036
ENSG00000066336	ENSG00000243832	4.0359	4.58916	3.27014
ENSG00000066336	ENSG00000231039	4.12504	2.46292	1.88642
ENSG00000066336	ENSG00000258867	3.57263	8.01813	4.82686
ENSG00000066336	ENSG00000259124	4.33135	1.29339	2.53342
ENSG00000066336	ENSG00000259004	4.16392	8.33567	6.12201
ENSG00000066336	ENSG00000261512	3.96558	1.80535	1.22937
ENSG00000066336	ENSG00000243536	3.90782	4.39844	1.75547
ENSG00000164754	ENSG00000230366	3.88254	1.39283	0.97417
ENSG00000169375	ENSG00000261474	4.79872	2.70941	2.80359
ENSG00000169375	ENSG00000225163	4.13428	2.00818	2.41354
ENSG00000169375	ENSG00000259673	5.217	6.65469	4.15463
ENSG00000169375	ENSG00000224635	3.97061	2.35262	2.78868
ENSG00000169375	ENSG00000260077	3.7983	2.78327	3.04267
ENSG00000169375	ENSG00000259685	4.70518	1.89429	3.90058
ENSG00000185591	ENSG00000260597	3.71118	4.91743	3.20851
ENSG00000112658	ENSG00000259182	3.95003	2.43291	1.82335
ENSG00000126561	ENSG00000230555	3.76042	2.93349	2.33877
ENSG00000126561	ENSG00000232453	3.95555	2.57813	2.71802
ENSG00000126561	ENSG00000205622	3.97529	2.96261	2.76621
ENSG00000126561	ENSG00000258867	4.59897	4.75646	3.32079
ENSG00000126561	ENSG00000254833	3.9243	3.7518	3.10267
ENSG00000126561	ENSG00000261392	3.58455	1.37893	2.10664
ENSG00000126561	ENSG00000197989	4.0035	2.57331	3.08614
ENSG00000126561	ENSG00000205015	3.91663	1.73456	1.76563
ENSG00000126561	ENSG00000233220	3.73786	1.60664	1.83373
ENSG00000147133	ENSG00000234142	3.73013	2.98712	1.56567
ENSG00000178913	ENSG00000245719	3.75744	1.8066	2.95844
ENSG00000178913	ENSG00000237643	4.28685	2.36509	2.33507
ENSG00000178913	ENSG00000223946	3.95932	1.90285	3.17719
ENSG00000197905	ENSG00000253147	3.9928	1.44144	1.93458
ENSG00000197905	ENSG00000259182	4.05004	2.07582	1.2466
ENSG00000197905	ENSG00000256155	3.62694	2.05256	1.49055
ENSG00000197905	ENSG00000234608	3.98419	3.23162	2.0066
ENSG00000197905	ENSG00000230628	3.66493	1.80426	1.71716
ENSG00000197905	ENSG00000261092	3.64209	1.33741	2.5986
ENSG00000197905	ENSG00000242078	4.32034	2.2532	2.14695
ENSG00000197905	ENSG00000261839	3.87232	1.62012	1.45834
ENSG00000197905	ENSG00000250284	3.77894	2.26899	2.97113
ENSG00000197905	ENSG00000258435	4.06885	1.34441	2.7733
ENSG00000197905	ENSG00000259920	3.82259	2.18306	2.71794
ENSG00000197905	ENSG00000214145	3.84899	2.17332	1.79249
ENSG00000197905	ENSG00000231689	4.27125	2.07457	1.842
ENSG00000197905	ENSG00000260460	3.89567	2.06874	3.15096
ENSG00000197905	ENSG00000241732	3.99414	1.77162	1.92546
ENSG00000197905	ENSG00000249069	4.07603	1.87542	3.06594
ENSG00000197905	ENSG00000261709	4.31154	1.46085	3.48576
ENSG00000197905	ENSG00000241679	4.00441	1.68084	1.38582
ENSG00000197905	ENSG00000231977	4.37145	1.36571	3.32699
ENSG00000197905	ENSG00000258654	4.39373	2.40542	2.23439
ENSG00000131931	ENSG00000247363	3.86753	5.45731	4.04936
ENSG00000131931	ENSG00000260430	3.62708	2.57071	2.28651
ENSG00000130726	ENSG00000233396	4.10066	2.18147	1.3494
ENSG00000130726	ENSG00000260482	4.27272	2.42633	1.35224
ENSG00000130726	ENSG00000255451	4.69747	2.1108	1.47866
ENSG00000130726	ENSG00000261839	4.29428	1.81842	1.19029
ENSG00000130726	ENSG00000250260	3.6447	2.9057	1.6038
ENSG00000130726	ENSG00000245719	5.20536	2.19978	1.39228
ENSG00000130726	ENSG00000259182	4.79352	2.11873	1.50857
ENSG00000130726	ENSG00000253147	4.1508	2.18907	1.64132
ENSG00000130726	ENSG00000233304	4.95169	2.43526	1.68012
ENSG00000130726	ENSG00000230628	4.18807	1.7838	1.39117
ENSG00000130726	ENSG00000256155	4.00139	2.91982	1.80941
ENSG00000130726	ENSG00000234608	4.3411	2.05533	1.64347
ENSG00000130726	ENSG00000242078	5.08773	3.80393	1.43948
ENSG00000130726	ENSG00000231689	5.04766	1.8659	1.13714
ENSG00000226501	ENSG00000254319	3.86798	3.11717	2.33085
ENSG00000226501	ENSG00000244260	4.2266	1.94561	1.60457
ENSG00000226501	ENSG00000229630	3.8082	1.56035	1.5961
ENSG00000226501	ENSG00000260360	3.95075	1.58666	2.16295
ENSG00000178951	ENSG00000251562	3.63784	4.82238	4.55734
ENSG00000178951	ENSG00000261526	3.89123	2.05159	2.46712
ENSG00000178951	ENSG00000261423	4.05039	2.48107	2.68112
ENSG00000178951	ENSG00000259840	3.58811	3.58973	3.67848
ENSG00000178951	ENSG00000259685	3.66282	2.05498	2.75923
ENSG00000178951	ENSG00000242086	3.78989	3.65417	3.13539
ENSG00000178951	ENSG00000245156	3.81651	4.24382	3.15569
ENSG00000178951	ENSG00000255856	3.98664	2.10167	3.24985
ENSG00000178951	ENSG00000260077	4.34144	2.18731	2.05368
ENSG00000178951	ENSG00000236081	3.71858	1.50109	2.8907
ENSG00000178951	ENSG00000204625	3.57434	2.15599	1.9885
ENSG00000178951	ENSG00000260032	3.96533	3.96402	2.90549
ENSG00000178951	ENSG00000259854	3.74097	2.75557	1.17444
ENSG00000178951	ENSG00000257543	3.91548	1.30827	1.19966
ENSG00000178951	ENSG00000249487	3.6627	2.52509	2.98429
ENSG00000178951	ENSG00000237063	3.86382	2.96133	4.65783
ENSG00000178951	ENSG00000223946	4.17292	4.13574	2.1872
ENSG00000178951	ENSG00000257433	4.54879	3.69361	1.29812
ENSG00000178951	ENSG00000236008	3.57919	1.33895	2.61659
ENSG00000178951	ENSG00000237899	3.8397	2.17542	2.02247
ENSG00000178951	ENSG00000225331	3.83541	5.16132	4.21439
ENSG00000178951	ENSG00000231177	3.89954	4.74635	4.00469
ENSG00000178951	ENSG00000251458	4.05847	2.06051	3.0697
ENSG00000084093	ENSG00000231291	3.90149	2.51742	2.87221
ENSG00000084093	ENSG00000260895	3.76066	2.18562	3.26507
ENSG00000169375	ENSG00000204625	4.37299	2.59347	2.57278
ENSG00000169375	ENSG00000261204	4.49246	3.02523	3.40957
ENSG00000128573	ENSG00000258929	3.83448	1.42633	1.75822
ENSG00000128573	ENSG00000227748	3.79204	3.12843	1.89525
ENSG00000128573	ENSG00000198468	4.36954	1.42103	2.53281
ENSG00000128573	ENSG00000260101	4.5792	2.84585	2.82126
ENSG00000128573	ENSG00000253339	5.141	1.76536	2.04328
ENSG00000128573	ENSG00000253604	4.3262	1.62266	1.9725
ENSG00000128573	ENSG00000247011	3.76463	1.45401	1.18505
ENSG00000128573	ENSG00000229102	5.34042	1.49566	2.00267
ENSG00000128573	ENSG00000256050	3.89473	1.73493	1.77076
ENSG00000128573	ENSG00000227938	5.32573	1.88662	1.87738
ENSG00000128573	ENSG00000248473	4.11338	1.31513	4.43125
ENSG00000128573	ENSG00000253302	5.02469	1.76069	1.85729
ENSG00000128573	ENSG00000232638	4.38593	1.97773	2.08234
ENSG00000128573	ENSG00000250634	3.8738	2.66145	1.97101
ENSG00000128573	ENSG00000229484	4.41753	1.38191	1.89022
ENSG00000128573	ENSG00000254443	3.7683	3.86642	1.76273
ENSG00000084093	ENSG00000236078	4.98105	3.55811	2.45334
ENSG00000084093	ENSG00000254615	3.78205	2.38862	2.51971
ENSG00000084093	ENSG00000224844	4.67648	2.47683	2.36721
ENSG00000169375	ENSG00000249599	4.97395	0.948095	3.48559
ENSG00000169375	ENSG00000203635	4.89505	2.84497	4.84403
ENSG00000128573	ENSG00000197813	4.71818	3.14543	3.11022
ENSG00000128573	ENSG00000254038	3.74202	2.06054	1.99842
ENSG00000128573	ENSG00000231971	4.71125	2.00887	3.45781
ENSG00000128573	ENSG00000253154	4.92533	1.68636	2.68504
ENSG00000128573	ENSG00000249096	3.71059	2.14521	3.06668
ENSG00000128573	ENSG00000239498	4.66603	2.02022	3.68002
ENSG00000084093	ENSG00000232527	3.59937	1.22263	1.15766
ENSG00000084093	ENSG00000253824	3.65565	2.33797	2.50968
ENSG00000084093	ENSG00000230866	3.86761	1.3495	3.33139
ENSG00000102974	ENSG00000251616	3.58862	2.68931	1.82779
ENSG00000164754	ENSG00000249677	3.89386	1.72207	1.76399
ENSG00000158773	ENSG00000261526	3.82094	4.47203	3.68823
ENSG00000158773	ENSG00000259200	3.87336	2.5003	1.76075
ENSG00000158773	ENSG00000250635	3.74415	1.31503	2.45017
ENSG00000158773	ENSG00000259215	3.62424	3.13414	2.72196
ENSG00000158773	ENSG00000255856	3.69893	1.20919	2.2448
ENSG00000158773	ENSG00000214546	3.83138	2.5002	1.83308
ENSG00000158773	ENSG00000233060	3.7258	2.03111	2.51169
ENSG00000158773	ENSG00000237899	4.01651	1.39111	2.37052
ENSG00000158773	ENSG00000246548	3.99414	1.83306	1.11036
ENSG00000158773	ENSG00000231754	3.62968	3.03518	2.59683
ENSG00000158773	ENSG00000260657	3.66706	1.84246	2.83486
ENSG00000158773	ENSG00000197813	4.04614	3.3708	2.72445
ENSG00000158773	ENSG00000188185	3.69048	2.40075	1.87172
ENSG00000158773	ENSG00000251361	3.62435	3.38481	1.75139
ENSG00000158773	ENSG00000260771	3.57059	1.80481	2.03258
ENSG00000158773	ENSG00000261320	4.1361	3.02246	2.0753
ENSG00000158773	ENSG00000239815	4.04746	2.50494	1.83586
ENSG00000158773	ENSG00000237853	3.6226	1.33651	4.37653
ENSG00000158773	ENSG00000261121	3.81346	2.34632	2.65193
ENSG00000158773	ENSG00000231509	4.09223	2.30789	2.35541
ENSG00000100811	ENSG00000226686	3.58185	2.14923	2.03514
ENSG00000100811	ENSG00000253774	4.07798	3.34477	1.22594
ENSG00000100811	ENSG00000253604	4.43123	2.25625	1.67306
ENSG00000100811	ENSG00000249429	4.48892	1.51625	2.29624
ENSG00000100811	ENSG00000229989	3.90583	2.50836	1.51659
ENSG00000169375	ENSG00000236714	4.41661	2.29087	3.03253
ENSG00000169375	ENSG00000258171	4.61805	2.24082	1.74096
ENSG00000169375	ENSG00000260633	4.93172	3.22605	2.87664
ENSG00000169375	ENSG00000230027	3.72997	2.33142	2.6622
ENSG00000147133	ENSG00000259503	3.80026	3.09777	2.49917
ENSG00000091831	ENSG00000237128	3.59619	2.63495	2.21379
ENSG00000091831	ENSG00000258460	3.59104	0.917152	2.44022
ENSG00000091831	ENSG00000257746	3.59813	1.80987	1.53411
ENSG00000107485	ENSG00000254731	4.10888	1.33296	1.19502
ENSG00000107485	ENSG00000248474	4.73878	1.87277	2.17277
ENSG00000107485	ENSG00000237021	3.57341	1.725	1.18557
ENSG00000107485	ENSG00000255411	3.96184	1.86959	1.96296
ENSG00000107485	ENSG00000242578	4.09101	2.0051	2.49385
ENSG00000107485	ENSG00000244952	4.22336	1.10822	2.43554
ENSG00000107485	ENSG00000248605	4.90289	1.65132	1.72918
ENSG00000107485	ENSG00000244576	4.09046	2.62595	2.18805
ENSG00000107485	ENSG00000259473	4.4183	2.81875	1.85973
ENSG00000107485	ENSG00000232212	4.75088	1.78848	1.95066
ENSG00000107485	ENSG00000240567	4.54513	1.58981	2.09361
ENSG00000107485	ENSG00000249483	4.45836	1.73095	1.85048
ENSG00000107485	ENSG00000254833	3.81158	1.16397	1.98316
ENSG00000107485	ENSG00000251226	3.90706	2.92282	1.81136
ENSG00000107485	ENSG00000248265	3.59047	2.86798	0.997986
ENSG00000107485	ENSG00000259579	4.24662	3.95224	2.04599
ENSG00000107485	ENSG00000260454	3.77905	2.32889	2.40435
ENSG00000107485	ENSG00000255866	4.10976	1.73818	1.53519
ENSG00000107485	ENSG00000257194	3.62657	1.99468	1.81338
ENSG00000107485	ENSG00000257431	3.95823	1.8911	1.99908
ENSG00000107485	ENSG00000257837	4.67913	1.78854	1.99785
ENSG00000107485	ENSG00000261146	4.67913	2.00039	1.71362
ENSG00000107485	ENSG00000236700	4.67174	1.45441	2.38878
ENSG00000084093	ENSG00000244310	4.83665	2.53283	2.31623
ENSG00000084093	ENSG00000223783	3.72265	2.1028	1.89666
ENSG00000084093	ENSG00000250770	4.48016	1.56805	2.29879
ENSG00000084093	ENSG00000260588	3.7411	1.73356	3.26066
ENSG00000084093	ENSG00000234546	3.83561	1.37577	1.71499
ENSG00000134107	ENSG00000253227	3.72152	2.21007	2.49337
ENSG00000134107	ENSG00000251127	4.19996	2.24661	3.35904
ENSG00000125952	ENSG00000224173	3.7199	1.65815	1.81355
ENSG00000171606	ENSG00000215231	3.82967	2.01565	1.61494
ENSG00000153922	ENSG00000259685	3.9958	1.55255	2.4204
ENSG00000153922	ENSG00000223727	3.9523	3.24796	3.39357
ENSG00000153922	ENSG00000232698	4.1695	1.56731	0.771367
ENSG00000153922	ENSG00000237851	3.70342	4.22521	4.01748
ENSG00000153922	ENSG00000234292	4.60268	4.09115	3.38968
ENSG00000173575	ENSG00000237899	4.35407	2.08082	3.22682
ENSG00000173575	ENSG00000251562	4.74574	5.29016	3.75968
ENSG00000173575	ENSG00000237489	3.84105	3.47608	2.87799
ENSG00000173575	ENSG00000245532	4.2755	5.3947	3.61809
ENSG00000173575	ENSG00000224934	3.98244	4.44257	4.05433
ENSG00000173575	ENSG00000261455	4.43964	2.62332	1.74615
ENSG00000173575	ENSG00000188185	4.65439	4.39607	3.2391
ENSG00000173575	ENSG00000212694	4.47383	4.79928	2.76873
ENSG00000173575	ENSG00000224812	4.01463	2.91305	3.41203
ENSG00000173575	ENSG00000233060	4.16955	2.97367	3.35974
ENSG00000173575	ENSG00000237491	4.73236	2.51225	3.04545
ENSG00000173575	ENSG00000234292	4.3327	1.84097	2.68741
ENSG00000173575	ENSG00000232698	4.66348	3.90016	1.28353
ENSG00000173575	ENSG00000261220	4.75266	4.33286	2.50987
ENSG00000173575	ENSG00000259673	4.65133	5.02144	3.74185
ENSG00000173575	ENSG00000225331	3.96066	4.75129	3.84888
ENSG00000173575	ENSG00000237851	4.65555	3.49529	2.71346
ENSG00000173575	ENSG00000261526	4.68852	2.64644	2.13409
ENSG00000173575	ENSG00000258216	4.27219	1.67049	2.82637
ENSG00000173575	ENSG00000259685	3.8907	3.12942	2.50669
ENSG00000173575	ENSG00000245156	4.1226	6.19576	3.98541
ENSG00000173575	ENSG00000223473	3.88322	4.01867	4.22225
ENSG00000173575	ENSG00000223946	4.10297	4.12825	1.87044
ENSG00000173575	ENSG00000261423	4.78077	3.93808	2.60375
ENSG00000173575	ENSG00000247373	3.84606	3.35954	1.70841
ENSG00000173575	ENSG00000248175	4.75744	4.34671	2.5921
ENSG00000173575	ENSG00000254028	3.74575	2.30859	3.26828
ENSG00000173575	ENSG00000228022	4.49474	2.32353	1.75066
ENSG00000173575	ENSG00000259503	3.92063	1.72261	2.49235
ENSG00000173575	ENSG00000261519	3.82411	3.55309	2.33504
ENSG00000173575	ENSG00000224032	3.75003	2.72255	1.86001
ENSG00000173575	ENSG00000255670	3.57434	5.23764	3.46488
ENSG00000173575	ENSG00000259761	4.55768	2.4366	2.92187
ENSG00000173575	ENSG00000231509	3.88005	4.24129	3.63534
ENSG00000173575	ENSG00000257543	3.80896	3.54007	1.728
ENSG00000089902	ENSG00000238171	3.57208	1.71435	1.36845
ENSG00000205250	ENSG00000260874	4.06782	3.86982	3.24742
ENSG00000205250	ENSG00000245719	4.41324	2.54813	2.65757
ENSG00000164330	ENSG00000251365	3.63886	2.45547	1.91519
ENSG00000164330	ENSG00000230402	4.01679	1.96317	2.02496
ENSG00000164330	ENSG00000248779	3.78422	2.21763	2.10155
ENSG00000164330	ENSG00000233569	3.98271	2.25698	2.30827
ENSG00000126767	ENSG00000260032	3.80633	1.56573	1.81529
ENSG00000126767	ENSG00000250237	3.84959	3.21338	2.46666
ENSG00000126767	ENSG00000260464	3.82711	2.50664	2.35187
ENSG00000185811	ENSG00000253522	3.8743	4.53358	4.0271
ENSG00000185811	ENSG00000230969	3.8222	3.41841	2.87119
ENSG00000185811	ENSG00000205056	4.16165	4.08681	4.46664
ENSG00000185811	ENSG00000236846	4.03485	2.45436	1.68346
ENSG00000185811	ENSG00000230709	4.75847	5.28498	3.23124
ENSG00000185811	ENSG00000227531	4.59238	5.38116	4.75064
ENSG00000185811	ENSG00000242290	4.60326	1.73933	3.55973
ENSG00000185811	ENSG00000235576	3.59859	6.16257	4.18806
ENSG00000185811	ENSG00000251301	4.02825	4.32431	4.05835
ENSG00000185811	ENSG00000253490	3.97689	6.27017	4.33196
ENSG00000130522	ENSG00000254166	4.01599	2.00713	1.7436
ENSG00000125952	ENSG00000249451	3.68495	2.71903	2.75128
ENSG00000125952	ENSG00000235665	3.86077	2.26638	1.69044
ENSG00000125952	ENSG00000259503	4.00047	2.34987	2.30351
ENSG00000125952	ENSG00000243179	3.98492	2.09945	2.81493
ENSG00000125952	ENSG00000228386	3.80159	1.41585	2.72481
ENSG00000125952	ENSG00000247982	3.70738	3.2614	2.87032
ENSG00000103495	ENSG00000260460	3.75284	2.27194	1.32069
ENSG00000103495	ENSG00000256092	4.29444	2.52318	2.03588
ENSG00000103495	ENSG00000245059	4.08734	3.32781	2.29814
ENSG00000103495	ENSG00000261839	3.89735	4.2935	3.31561
ENSG00000103495	ENSG00000212694	4.18195	3.51485	3.42063
ENSG00000103495	ENSG00000254333	3.80489	1.40307	1.87215
ENSG00000103495	ENSG00000245719	4.93949	3.08358	3.20671
ENSG00000103495	ENSG00000235499	4.92174	5.84426	4.29701
ENSG00000103495	ENSG00000255989	4.71707	5.66262	4.40078
ENSG00000103495	ENSG00000233757	4.14794	4.99879	4.25601
ENSG00000103495	ENSG00000254136	4.71682	2.16845	1.63728
ENSG00000103495	ENSG00000233396	4.23064	5.46327	4.71557
ENSG00000103495	ENSG00000228616	4.52548	2.38493	2.15813
ENSG00000103495	ENSG00000228718	3.78121	2.83068	2.86083
ENSG00000103495	ENSG00000260612	4.10146	1.78571	2.04809
ENSG00000103495	ENSG00000234608	4.68333	2.73274	3.2887
ENSG00000103495	ENSG00000234129	3.77853	4.47703	3.0675
ENSG00000103495	ENSG00000261519	3.86093	3.1707	1.49234
ENSG00000103495	ENSG00000260750	4.15604	4.82738	3.13862
ENSG00000103495	ENSG00000256742	4.80137	4.73914	3.23818
ENSG00000103495	ENSG00000224914	4.2169	4.59947	3.45448
ENSG00000103495	ENSG00000241679	4.73963	1.38115	2.01404
ENSG00000103495	ENSG00000188185	3.78228	3.39493	2.17117
ENSG00000103495	ENSG00000260261	3.71371	4.07177	3.75833
ENSG00000103495	ENSG00000246394	4.44651	4.10234	3.0827
ENSG00000103495	ENSG00000225559	4.11785	3.37239	3.16627
ENSG00000103495	ENSG00000256155	3.66766	2.97225	3.79507
ENSG00000119950	ENSG00000251072	3.58092	1.48146	1.16834
ENSG00000120837	ENSG00000224934	3.86259	2.78537	2.979
ENSG00000120837	ENSG00000188185	4.10814	3.09114	2.83612
ENSG00000120837	ENSG00000250312	4.0382	3.48614	3.60618
ENSG00000120837	ENSG00000260460	4.17257	3.51902	2.76434
ENSG00000120837	ENSG00000261390	3.62871	3.11944	3.59563
ENSG00000120837	ENSG00000212694	4.39599	4.58963	3.95191
ENSG00000120837	ENSG00000233096	3.98706	2.989	2.37371
ENSG00000120837	ENSG00000247373	3.7078	3.76837	3.00412
ENSG00000120837	ENSG00000241679	4.57203	1.88316	3.0568
ENSG00000120837	ENSG00000233656	4.46027	1.32533	2.21518
ENSG00000120837	ENSG00000254281	3.62175	2.35324	1.60795
ENSG00000120837	ENSG00000260094	4.46027	1.9478	2.82369
ENSG00000120837	ENSG00000224326	4.14024	2.34231	3.90986
ENSG00000120837	ENSG00000234378	4.31129	1.98993	2.27436
ENSG00000120837	ENSG00000253844	3.67069	2.66552	3.04617
ENSG00000120837	ENSG00000259673	3.61759	4.35708	3.15915
ENSG00000120837	ENSG00000256092	4.3734	3.70772	3.863
ENSG00000120837	ENSG00000236858	3.86998	2.86786	2.03707
ENSG00000120837	ENSG00000233304	4.38318	2.2312	2.72139
ENSG00000120837	ENSG00000250436	4.47804	1.5235	2.41936
ENSG00000120837	ENSG00000249725	4.458	2.34636	1.76872
ENSG00000120837	ENSG00000261070	4.74393	2.78302	1.54716
ENSG00000120837	ENSG00000227088	4.40864	2.86764	2.63818
ENSG00000120837	ENSG00000254162	4.35794	1.68211	2.57648
ENSG00000120837	ENSG00000225258	4.20266	0.493286	1.25356
ENSG00000106459	ENSG00000239815	4.91775	5.18623	4.14254
ENSG00000106459	ENSG00000236204	4.18656	3.76529	3.47828
ENSG00000106459	ENSG00000245750	3.89931	2.22655	3.21644
ENSG00000106459	ENSG00000259215	4.53248	3.63842	2.1899
ENSG00000106459	ENSG00000259673	4.65461	3.94879	3.30899
ENSG00000106459	ENSG00000233060	4.91196	2.81534	2.7718
ENSG00000106459	ENSG00000234215	3.70476	4.08855	2.55851
ENSG00000106459	ENSG00000245556	3.61637	1.61574	1.67312
ENSG00000106459	ENSG00000257433	3.91701	3.09204	2.1359
ENSG00000106459	ENSG00000249451	3.83705	3.78859	2.8212
ENSG00000106459	ENSG00000223473	4.08769	6.15984	3.75791
ENSG00000106459	ENSG00000237899	4.49249	3.06973	3.67197
ENSG00000106459	ENSG00000256742	4.28454	4.82972	2.80125
ENSG00000106459	ENSG00000179523	4.23522	4.19293	3.41909
ENSG00000106459	ENSG00000246548	4.37392	5.66919	3.16776
ENSG00000106459	ENSG00000250635	4.74619	3.8398	2.77817
ENSG00000106459	ENSG00000232098	3.8218	4.58946	3.42194
ENSG00000106459	ENSG00000255856	4.04248	3.60277	4.556
ENSG00000106459	ENSG00000237489	3.98161	3.24218	3.81159
ENSG00000106459	ENSG00000232698	4.06284	2.13545	1.46675
ENSG00000106459	ENSG00000261423	4.65359	2.61556	2.53114
ENSG00000143390	ENSG00000245571	3.63236	5.93115	3.49722
ENSG00000143390	ENSG00000234807	4.38687	4.01854	2.8918
ENSG00000143390	ENSG00000254166	3.6598	1.85325	2.04978
ENSG00000143390	ENSG00000232956	3.67747	1.43935	2.22769
ENSG00000143390	ENSG00000258733	4.36354	2.59485	2.17694
ENSG00000143390	ENSG00000230107	3.57136	4.74603	3.67057
ENSG00000143390	ENSG00000260448	3.57689	2.30196	3.41799
ENSG00000143390	ENSG00000245651	3.79902	3.20469	2.23312
ENSG00000143390	ENSG00000234492	3.7924	3.4561	2.43335
ENSG00000169375	ENSG00000254281	3.57611	2.4415	4.70383
ENSG00000169375	ENSG00000247982	4.25769	2.68074	3.19297
ENSG00000169375	ENSG00000232698	4.04453	2.33399	1.6506
ENSG00000169375	ENSG00000248175	4.81382	2.6975	2.15517
ENSG00000169375	ENSG00000249451	4.04347	2.49241	2.56905
ENSG00000169375	ENSG00000234215	3.64573	2.53889	1.74151
ENSG00000108055	ENSG00000231681	4.61588	3.41171	1.6957
ENSG00000108055	ENSG00000260430	4.64589	3.05009	1.8704
ENSG00000108055	ENSG00000240006	4.04326	2.27715	2.3575
ENSG00000108055	ENSG00000227066	4.84598	1.68913	1.5259
ENSG00000108055	ENSG00000260086	4.55124	1.40503	2.19258
ENSG00000108055	ENSG00000261447	3.62978	1.50917	2.00491
ENSG00000108055	ENSG00000250786	4.31822	2.30394	1.2196
ENSG00000108055	ENSG00000178107	4.60507	2.57271	2.16559
ENSG00000108055	ENSG00000258979	4.47829	1.57714	1.43309
ENSG00000108055	ENSG00000236947	3.75946	2.77146	1.62534
ENSG00000108055	ENSG00000233610	4.56294	1.62952	4.10484
ENSG00000108055	ENSG00000258675	4.04646	2.23331	1.62125
ENSG00000108055	ENSG00000245832	4.33006	2.09808	1.75793
ENSG00000108055	ENSG00000226644	4.28051	2.68757	1.65572
ENSG00000108055	ENSG00000234546	3.57503	1.56573	2.71328
ENSG00000108055	ENSG00000230054	4.0117	3.48228	3.22411
ENSG00000108055	ENSG00000240996	4.0375	4.77368	3.52444
ENSG00000108055	ENSG00000237797	3.62186	1.1004	2.90211
ENSG00000108055	ENSG00000230490	3.94296	2.55118	2.45447
ENSG00000108055	ENSG00000253959	4.32552	1.79293	1.52424
ENSG00000115415	ENSG00000224137	3.86113	3.08712	3.08238
ENSG00000115415	ENSG00000178412	4.07764	3.11525	3.8996
ENSG00000115415	ENSG00000260101	3.65833	2.6377	3.05747
ENSG00000168610	ENSG00000238171	3.66046	1.70371	2.09489
ENSG00000168610	ENSG00000253522	3.6283	2.78263	2.21225
ENSG00000168610	ENSG00000254653	3.65111	1.02668	1.9329
ENSG00000168610	ENSG00000230490	4.09292	3.18505	1.8593
ENSG00000177565	ENSG00000225470	3.61552	2.88278	1.6322
ENSG00000177565	ENSG00000124915	3.61756	0.918476	1.7086
ENSG00000177565	ENSG00000236846	3.69303	1.88185	2.31504
ENSG00000177565	ENSG00000232650	3.75251	1.5661	2.83752
ENSG00000177565	ENSG00000235947	4.02134	4.13119	2.63564
ENSG00000177565	ENSG00000230366	3.75372	2.93393	2.18835
ENSG00000177565	ENSG00000225173	3.57821	0.9999	2.74429
ENSG00000112592	ENSG00000225173	4.84696	3.36017	2.51661
ENSG00000112592	ENSG00000261348	4.7758	3.40724	2.32846
ENSG00000112592	ENSG00000229989	4.06512	3.50787	1.69085
ENSG00000112592	ENSG00000229922	4.45568	1.85023	3.24018
ENSG00000112592	ENSG00000224910	4.48162	1.93907	3.0646
ENSG00000112592	ENSG00000237520	4.25347	1.65229	2.03171
ENSG00000112592	ENSG00000229291	4.7758	2.20717	2.36157
ENSG00000112592	ENSG00000232650	4.06304	2.64336	2.61895
ENSG00000112592	ENSG00000253774	4.40927	1.31246	1.07282
ENSG00000177463	ENSG00000255121	3.90536	4.53963	3.43758
ENSG00000105698	ENSG00000254298	4.14506	1.64646	4.33642
ENSG00000105698	ENSG00000260032	4.00905	2.65592	1.27729
ENSG00000105698	ENSG00000233258	4.6803	1.95053	1.38416
ENSG00000105698	ENSG00000259888	3.9526	5.33298	3.05835
ENSG00000105698	ENSG00000249806	4.23293	2.29797	3.1093
ENSG00000105698	ENSG00000248599	4.20346	1.84368	2.31126
ENSG00000105698	ENSG00000224718	4.00549	2.08347	2.5547
ENSG00000105698	ENSG00000215196	4.69523	1.95361	1.90333
ENSG00000124535	ENSG00000223342	3.75608	3.29221	1.59145
ENSG00000124535	ENSG00000228386	3.66994	2.07748	0.547236
ENSG00000124535	ENSG00000261211	3.64606	5.55542	4.30279
ENSG00000124535	ENSG00000241169	4.12187	1.88957	2.78009
ENSG00000166478	ENSG00000254653	3.7463	1.66478	1.26716
ENSG00000166478	ENSG00000176840	3.93847	2.00848	3.04137
ENSG00000166478	ENSG00000260655	3.86857	2.11705	0.754509
ENSG00000166478	ENSG00000230107	3.78805	1.72064	1.72022
ENSG00000166478	ENSG00000254443	3.61983	1.96855	2.74933
ENSG00000166478	ENSG00000259130	3.61432	2.44614	1.7238
ENSG00000166478	ENSG00000253508	3.84299	2.55678	2.65005
ENSG00000166478	ENSG00000231297	4.04254	2.97987	2.57655
ENSG00000166478	ENSG00000253737	4.00527	2.58231	2.23591
ENSG00000181222	ENSG00000258736	3.63179	2.44558	3.62991
ENSG00000156273	ENSG00000253266	3.72083	2.01888	3.27161
ENSG00000156273	ENSG00000249131	3.78777	3.0088	2.33217
ENSG00000156273	ENSG00000251604	4.16108	2.41491	2.29882
ENSG00000156273	ENSG00000251632	3.72683	2.86306	2.31774
ENSG00000156273	ENSG00000228800	4.17169	1.94063	2.42987
ENSG00000156273	ENSG00000261117	4.23914	2.47852	2.32196
ENSG00000156273	ENSG00000250889	4.29664	2.28661	3.48216
ENSG00000156273	ENSG00000259721	3.67721	3.01709	2.82118
ENSG00000012048	ENSG00000250066	3.65576	1.54822	1.40296
ENSG00000173575	ENSG00000203635	4.60744	3.43083	3.54609
ENSG00000173575	ENSG00000179523	4.20601	4.30894	4.13127
ENSG00000173575	ENSG00000251526	4.45739	1.47518	2.94353
ENSG00000173575	ENSG00000259635	4.46906	5.41852	2.80367
ENSG00000173575	ENSG00000214650	3.684	5.33048	3.27065
ENSG00000173575	ENSG00000257808	4.32163	3.51553	1.62654
ENSG00000173575	ENSG00000236494	4.1908	2.81577	2.36471
ENSG00000177606	ENSG00000197332	4.2104	2.20404	2.40592
ENSG00000177606	ENSG00000176840	4.12926	2.65157	2.00685
ENSG00000177606	ENSG00000253824	3.85854	1.80396	2.53336
ENSG00000136997	ENSG00000232956	4.02413	2.43023	1.77264
ENSG00000136997	ENSG00000232677	3.85894	1.85135	2.44787
ENSG00000136997	ENSG00000251054	3.65994	2.39964	2.30921
ENSG00000136997	ENSG00000182057	3.91395	5.41192	3.1057
ENSG00000136997	ENSG00000197989	4.08728	3.35687	3.03121
ENSG00000175029	ENSG00000236989	3.65699	3.16524	2.43757
ENSG00000175029	ENSG00000255451	3.83157	2.18216	1.45476
ENSG00000175029	ENSG00000261348	3.84299	0.938894	1.93925
ENSG00000175029	ENSG00000250742	4.08832	1.35232	3.28383
ENSG00000125651	ENSG00000224032	4.38825	3.66875	3.87062
ENSG00000125651	ENSG00000234807	3.72055	2.37447	1.47936
ENSG00000125651	ENSG00000245571	3.60603	2.36283	1.99774
ENSG00000125651	ENSG00000229388	3.7734	1.93996	1.09357
ENSG00000125651	ENSG00000232677	3.7642	1.82433	1.28996
ENSG00000125651	ENSG00000248079	4.12027	1.52491	1.77806
ENSG00000130522	ENSG00000261683	3.91823	2.53709	2.62793
ENSG00000198517	ENSG00000229195	3.69678	1.85421	2.21028
ENSG00000198517	ENSG00000260032	4.36178	3.11395	3.00899
ENSG00000198517	ENSG00000230438	4.02051	2.42195	2.20995
ENSG00000198517	ENSG00000259639	3.92719	2.69254	1.25778
ENSG00000198517	ENSG00000224231	4.02421	2.11058	2.3161
ENSG00000125952	ENSG00000232461	3.78657	1.67237	2.79291
ENSG00000106459	ENSG00000246774	4.02106	3.62094	1.98825
ENSG00000106459	ENSG00000224032	4.08569	2.68784	2.32746
ENSG00000106459	ENSG00000224934	3.91679	5.68761	3.38223
ENSG00000143390	ENSG00000188825	3.63242	3.40094	2.08452
ENSG00000169375	ENSG00000254363	3.87494	2.27582	2.11918
ENSG00000169375	ENSG00000225386	5.23305	3.38565	1.34583
ENSG00000169375	ENSG00000215162	4.88801	2.25675	2.86164
ENSG00000169375	ENSG00000241884	4.00106	0.256933	1.535
ENSG00000169375	ENSG00000226891	3.9006	3.09941	3.15404
ENSG00000169375	ENSG00000261104	3.65334	3.17585	3.11866
ENSG00000169375	ENSG00000259372	4.2366	2.87451	2.14632
ENSG00000169375	ENSG00000261121	3.668	1.58232	2.10409
ENSG00000112592	ENSG00000224848	4.06695	2.77388	3.47381
ENSG00000112592	ENSG00000166770	4.09626	1.58234	2.75017
ENSG00000112592	ENSG00000246211	4.27923	2.45549	1.76647
ENSG00000112592	ENSG00000259153	3.94703	2.24597	1.59817
ENSG00000112592	ENSG00000261824	3.69528	2.48402	3.90856
ENSG00000112592	ENSG00000203279	4.24427	2.75541	3.73452
ENSG00000112592	ENSG00000233208	4.07163	2.36254	2.04166
ENSG00000112592	ENSG00000246465	3.73959	3.85784	2.77517
ENSG00000112592	ENSG00000229656	4.43549	3.64553	1.43572
ENSG00000112592	ENSG00000254277	4.7758	1.73979	1.71167
ENSG00000112592	ENSG00000232977	4.5531	2.66493	1.71143
ENSG00000112592	ENSG00000261650	4.7758	2.50995	2.49935
ENSG00000112592	ENSG00000214039	4.77561	2.6415	1.97412
ENSG00000112592	ENSG00000228126	3.836	2.05343	4.07987
ENSG00000105698	ENSG00000225872	4.33293	3.04325	4.16009
ENSG00000105698	ENSG00000223834	3.67446	4.49489	2.88077
ENSG00000105698	ENSG00000261379	3.57148	2.53096	1.75011
ENSG00000105698	ENSG00000251359	3.62922	1.31653	3.30362
ENSG00000105698	ENSG00000230051	4.50483	1.89116	4.65838
ENSG00000105698	ENSG00000232677	4.35274	3.26846	5.22633
ENSG00000105698	ENSG00000230725	4.1829	5.95466	3.16047
ENSG00000166478	ENSG00000256875	3.651	2.57828	3.6495
ENSG00000166478	ENSG00000227301	3.72825	2.50515	2.90906
ENSG00000166478	ENSG00000233721	3.82284	2.14549	2.78761
ENSG00000181222	ENSG00000260123	3.62653	2.69014	2.90113
ENSG00000181222	ENSG00000232500	3.81171	2.44332	1.9129
ENSG00000148737	ENSG00000225680	3.81724	2.02258	2.63682
ENSG00000148737	ENSG00000231681	3.91281	2.59939	1.68848
ENSG00000148737	ENSG00000248994	3.63435	2.02764	2.48948
ENSG00000148737	ENSG00000254223	3.78909	3.52564	3.19862
ENSG00000148737	ENSG00000236039	3.8659	3.1843	2.82773
ENSG00000148737	ENSG00000178107	3.77423	2.40421	2.3398
ENSG00000148737	ENSG00000228397	3.79456	0.891501	1.27706
ENSG00000148737	ENSG00000259347	4.12824	1.15117	1.12074
ENSG00000148737	ENSG00000248802	4.13969	1.9948	2.02172
ENSG00000148737	ENSG00000230366	3.82359	3.49483	1.16737
ENSG00000148737	ENSG00000260430	3.65488	1.9319	0.768645
ENSG00000148737	ENSG00000237422	4.21252	2.15369	2.36169
ENSG00000148737	ENSG00000229912	4.01226	2.52336	2.13477
ENSG00000148737	ENSG00000260473	3.59885	3.52395	1.41902
ENSG00000148737	ENSG00000238291	3.58367	2.96814	3.36138
ENSG00000148737	ENSG00000230401	3.69274	1.48404	1.92355
ENSG00000158711	ENSG00000227938	4.65665	1.9976	3.00633
ENSG00000130726	ENSG00000258931	5.08773	4.42589	1.98726
ENSG00000130726	ENSG00000233086	4.43606	1.45569	2.36138
ENSG00000130726	ENSG00000231083	4.66099	1.90081	1.4206
ENSG00000130726	ENSG00000233757	4.37934	2.42026	2.26013
ENSG00000130726	ENSG00000254290	4.61445	2.1928	2.52635
ENSG00000130726	ENSG00000261325	5.01992	2.15583	1.35435
ENSG00000130726	ENSG00000225559	4.67467	1.91766	2.86561
ENSG00000130726	ENSG00000244128	4.67457	1.61763	4.6522
ENSG00000130726	ENSG00000250284	4.18365	1.54665	3.9383
ENSG00000130726	ENSG00000250821	4.75828	2.62527	2.54647
ENSG00000130726	ENSG00000236922	5.08573	2.03715	2.21294
ENSG00000130726	ENSG00000260163	3.89993	1.94524	1.94638
[truncated: 9,312 more rows]
