# Supplementary material for: Dynamic TF-lncRNA Regulatory Networks Revealed Prognostic Signatures in the Development of Ovarian Cancer
Source: Front Bioeng Biotechnol. 2020 May 13;8:460. doi: 10.3389/fbioe.2020.00460 (PMC7237576; doi:10.3389/fbioe.2020.00460)
Supplement: Supplementary file 6 [file Table_6.XLSX]

## Sheet: Sheet1
Table S6.The group information of training (n=200) and testing (n=199) datasets of OC patients.
Training dataset (n=200)	Testing dataset (n=199)
TCGA_61_1917	TCGA_29_1688
TCGA_24_1555	TCGA_13_0905
TCGA_13_1403	TCGA_13_1506
TCGA_13_1487	TCGA_61_2094
TCGA_25_1317	TCGA_13_1492
TCGA_61_2102	TCGA_25_2042
TCGA_24_1603	TCGA_29_1761
TCGA_24_1549	TCGA_24_1430
TCGA_61_1741	TCGA_24_1545
TCGA_29_1705	TCGA_25_2399
TCGA_29_1776	TCGA_29_2427
TCGA_24_2298	TCGA_24_2033
TCGA_29_1768	TCGA_25_2391
TCGA_13_0901	TCGA_13_1411
TCGA_13_1483	TCGA_36_1574
TCGA_13_1498	TCGA_10_0938
TCGA_24_1557	TCGA_29_1777
TCGA_24_2297	TCGA_04_1343
TCGA_36_1578	TCGA_25_1877
TCGA_29_1762	TCGA_13_0899
TCGA_29_1763	TCGA_25_1318
TCGA_25_1630	TCGA_13_0804
TCGA_25_1633	TCGA_29_1691
TCGA_13_0884	TCGA_25_1328
TCGA_29_1710	TCGA_23_1109
TCGA_24_1103	TCGA_25_1326
TCGA_24_1546	TCGA_13_1404
TCGA_25_1635	TCGA_13_1485
TCGA_24_1616	TCGA_23_1032
TCGA_10_0931	TCGA_13_0908
TCGA_13_0906	TCGA_13_0883
TCGA_24_1416	TCGA_24_1562
TCGA_25_1314	TCGA_29_1698
TCGA_25_1632	TCGA_25_1631
TCGA_13_0924	TCGA_13_0720
TCGA_24_2280	TCGA_24_2019
TCGA_24_1563	TCGA_10_0937
TCGA_13_0920	TCGA_25_1320
TCGA_24_1469	TCGA_24_1550
TCGA_13_1495	TCGA_24_2262
TCGA_25_1625	TCGA_13_0766
TCGA_24_1551	TCGA_13_0726
TCGA_24_1548	TCGA_13_0765
TCGA_24_1428	TCGA_13_0727
TCGA_13_0768	TCGA_25_1315
TCGA_24_2290	TCGA_13_2060
TCGA_13_1509	TCGA_23_1024
TCGA_61_1907	TCGA_29_1694
TCGA_24_1419	TCGA_61_2101
TCGA_25_1870	TCGA_25_2393
TCGA_29_1690	TCGA_25_2392
TCGA_25_1319	TCGA_20_0991
TCGA_13_0919	TCGA_23_1114
TCGA_13_0916	TCGA_29_1781
TCGA_29_1778	TCGA_13_0799
TCGA_61_1918	TCGA_36_1581
TCGA_25_1321	TCGA_13_0800
TCGA_13_1510	TCGA_61_2110
TCGA_25_2404	TCGA_13_1512
TCGA_25_2400	TCGA_29_1711
TCGA_13_0888	TCGA_04_1655
TCGA_13_0760	TCGA_25_2397
TCGA_25_1623	TCGA_04_1365
TCGA_20_1685	TCGA_30_1862
TCGA_29_1696	TCGA_04_1530
TCGA_30_1853	TCGA_23_1122
TCGA_30_1891	TCGA_29_1769
TCGA_24_1435	TCGA_31_1950
TCGA_04_1542	TCGA_09_0366
TCGA_09_1674	TCGA_20_1684
TCGA_09_0364	TCGA_09_2056
TCGA_09_1670	TCGA_61_1900
TCGA_09_1666	TCGA_09_1667
TCGA_09_2053	TCGA_23_2077
TCGA_61_2088	TCGA_36_1571
TCGA_57_1583	TCGA_61_2012
TCGA_61_2113	TCGA_24_1471
TCGA_29_1701	TCGA_29_1785
TCGA_09_1659	TCGA_36_1576
TCGA_24_2271	TCGA_24_1924
TCGA_23_1021	TCGA_24_1849
TCGA_59_2355	TCGA_36_1569
TCGA_09_1673	TCGA_59_2354
TCGA_61_1740	TCGA_29_1699
TCGA_24_0966	TCGA_24_1923
TCGA_24_2288	TCGA_24_2281
TCGA_61_1910	TCGA_09_0367
TCGA_61_1998	TCGA_04_1331
TCGA_57_1582	TCGA_09_2054
TCGA_23_2081	TCGA_61_1995
TCGA_24_1846	TCGA_23_1030
TCGA_24_1467	TCGA_23_1119
TCGA_61_1737	TCGA_57_1584
TCGA_61_1725	TCGA_57_1585
TCGA_24_2267	TCGA_61_2008
TCGA_09_1665	TCGA_61_1733
TCGA_23_2078	TCGA_20_1687
TCGA_61_2000	TCGA_13_0900
TCGA_31_1951	TCGA_61_2111
TCGA_09_2051	TCGA_13_1499
TCGA_61_2016	TCGA_13_0795
TCGA_29_1784	TCGA_29_1774
TCGA_13_1489	TCGA_24_1463
TCGA_13_1497	TCGA_04_1350
TCGA_61_1919	TCGA_13_1501
TCGA_24_1604	TCGA_13_1482
TCGA_59_2348	TCGA_36_1580
TCGA_13_1410	TCGA_24_1104
TCGA_13_1408	TCGA_23_1107
TCGA_25_1626	TCGA_24_1556
TCGA_29_1695	TCGA_29_1703
TCGA_29_1697	TCGA_24_1470
TCGA_24_2027	TCGA_23_1029
TCGA_13_1511	TCGA_13_1409
TCGA_24_2289	TCGA_24_1558
TCGA_24_1418	TCGA_59_2351
TCGA_13_1496	TCGA_24_2035
TCGA_25_1322	TCGA_24_1930
TCGA_24_0979	TCGA_23_1026
TCGA_13_0890	TCGA_13_1505
TCGA_29_1770	TCGA_24_1105
TCGA_24_1560	TCGA_04_1338
TCGA_13_1507	TCGA_13_0714
TCGA_25_1628	TCGA_25_1313
TCGA_24_1564	TCGA_04_1362
TCGA_29_1783	TCGA_25_1627
TCGA_13_0897	TCGA_24_2036
TCGA_13_1481	TCGA_13_0725
TCGA_24_0982	TCGA_25_1316
TCGA_24_1845	TCGA_24_0975
TCGA_24_1422	TCGA_25_2401
TCGA_24_2023	TCGA_24_1553
TCGA_25_2398	TCGA_30_1892
TCGA_24_2024	TCGA_24_1424
TCGA_29_1702	TCGA_24_1567
TCGA_25_1324	TCGA_24_2038
TCGA_10_0927	TCGA_25_2409
TCGA_13_0911	TCGA_13_0893
TCGA_59_2350	TCGA_13_0885
TCGA_24_1417	TCGA_29_2414
TCGA_30_1866	TCGA_25_1329
TCGA_13_1477	TCGA_13_1488
TCGA_24_1544	TCGA_61_1743
TCGA_25_1323	TCGA_13_0923
TCGA_20_0987	TCGA_61_2104
TCGA_24_1844	TCGA_36_1577
TCGA_13_0887	TCGA_20_1683
TCGA_24_1474	TCGA_04_1361
TCGA_04_1651	TCGA_13_0913
TCGA_24_1425	TCGA_61_2095
TCGA_13_0886	TCGA_31_1953
TCGA_04_1648	TCGA_36_1568
TCGA_13_0797	TCGA_30_1860
TCGA_24_2020	TCGA_04_1517
TCGA_25_1312	TCGA_23_1809
TCGA_04_1536	TCGA_30_1718
TCGA_13_1405	TCGA_61_1728
TCGA_61_2098	TCGA_30_1855
TCGA_24_1928	TCGA_04_1332
TCGA_25_1871	TCGA_04_1514
TCGA_29_1766	TCGA_36_1575
TCGA_25_2396	TCGA_20_1686
TCGA_25_1634	TCGA_31_1946
TCGA_13_0762	TCGA_04_1347
TCGA_13_0801	TCGA_09_2044
TCGA_10_0933	TCGA_04_1337
TCGA_13_0891	TCGA_59_2363
TCGA_09_1668	TCGA_61_2092
TCGA_29_2425	TCGA_09_1669
TCGA_61_2109	TCGA_31_1956
TCGA_10_0928	TCGA_04_1356
TCGA_23_1120	TCGA_61_1721
TCGA_09_1661	TCGA_23_1111
TCGA_10_0934	TCGA_24_1427
TCGA_04_1364	TCGA_29_2428
TCGA_10_0926	TCGA_61_1914
TCGA_61_1736	TCGA_10_0936
TCGA_31_1959	TCGA_29_1693
TCGA_24_1464	TCGA_24_0970
TCGA_36_1570	TCGA_24_2026
TCGA_23_1116	TCGA_23_1118
TCGA_23_1023	TCGA_24_1413
TCGA_24_1436	TCGA_24_2254
TCGA_61_1738	TCGA_30_1714
TCGA_24_1565	TCGA_24_1552
TCGA_23_1022	TCGA_09_2048
TCGA_24_1850	TCGA_24_1434
TCGA_23_1027	TCGA_24_1842
TCGA_61_2097	TCGA_24_1843
TCGA_24_1431	TCGA_09_2045
TCGA_24_1426	TCGA_09_1662
TCGA_23_1028	TCGA_24_1847
TCGA_24_0968	TCGA_23_1113
TCGA_24_1423	TCGA_23_1123
TCGA_04_1348	TCGA_24_2261
TCGA_20_1682	TCGA_61_2002
TCGA_61_2009	TCGA_61_1724
TCGA_57_1586	TCGA_09_0369
TCGA_31_1944	TCGA_57_1993
TCGA_23_2084
